# Supplementary material for: Base editing effectively prevents early-onset severe cardiomyopathy in Mybpc3 mutant mice
Source: Cell Res. 2024 Feb 9;34(4):327–30. doi: 10.1038/s41422-024-00930-7 (PMC10978934; doi:10.1038/s41422-024-00930-7)
Supplement: Supplementary file 1 — Supplementary Table S1 [file 41422_2024_930_MOESM1_ESM.xlsx]

## Sheet: PCR primers
genotyping primers
Mybpc3-WT-F	ACGGCTGCTGTTCCGAGTAC
Mybpc3-MUT-F	CACGGCTGCTGTTCTGAGTAA
Mybpc3-R	GAGAGCCCAAGGCATAGATGAAG
PCR primers
primer-Mybpc3-F	ACTTGGCTGTGGAGGATGTGTC
primer-Mybpc3-R	GAGAGCCCAAGGCATAGATGAAG

## Sheet: qPCR primers
primes for qRT-PCR
primer-qpcr-msActa1-F	CCCCTGAGGAGCACCCGACT
primer-qpcr-msActa1-R	CGTTGTGGGTGACACCGTCCC
primer-qpcr-msNppa-F	ATCTGCCCTCTTGAAAAGCA
primer-qpcr-msNppa-R	ACACACCACAAGGGCTTAGG
primer-qpcr-msGAPDH-F	ATCTGCCCTCTTGAAAAGCA
primer-qpcr-msGAPDH-R	ACACACCACAAGGGCTTAGG
primers for AAV titer
CO170-LITR F	GACCTTTGGTCGCCCGGCCT
CO171-LITR R	AGTTGGCCACTCCCTCTCTGC
nv052-TnT.titer-F	TCGGGATAAAAGCAGTCTG
nv053-TnT.titer-R	CCAAGCTATTGTGTGGCCT

## Sheet: deep sequence primers
HTS primer for sgRNA1		chromosome	location	direction
sg1-NR-off-F1	ATCACGACACACACACACACAGTTTCTT	chr18	68933396	+
sg1-NR-off-R1	CGATGTATCCTCACCCTGATAAAGCACT
sg1-NR-off-F2	ATCACGACCTGTGGCCTCTTTCTAGC	chr7	142894083	-
sg1-NR-off-R2	CGATGTCTGAGCTTGTCCTTGGCATC
sg1-NR-off-F4	ATCACGTTCCCAAAAGCTCACACAGT	chr16	51530354	+
sg1-NR-off-R4	CGATGTTCACTTGCCTCCTCCAATGG
sg1-NR-off-F5	ATCACGAGTCAGTGCCACATGAGAGT	chr2	80856190	-
sg1-NR-off-R5	CGATGTAGAGTGTTCAGGAAGGGCAC
sg1-NR-off-F6	ATCACGCTGGGTTTCTGAGTGGCAT	chr13	29408631	+
sg1-NR-off-R6	CGATGTCAGTGCTCAGGAAACAGACC
sg1-NR-off-F7	ATCACGTGTCACACTGGCTTCTGAGT	chr14	57264185	-
sg1-NR-off-R7	CGATGTGTTCGCTGTTCCTGTTTCCT
sg1-NR-off-F10	ATCACGTCATCTATCGAGGAACGTGT	chr10	63641730	+
sg1-NR-off-R10	CGATGTCCATTGCTGCTAGGAACACA
sg1-NR-off-F12	ATCACGTGGAACCATGAAGAGAGCCT	chr1	113771229	-
sg1-NR-off-R12	CGATGTCTCCTAAGGGCTGGTCTCAC
sg1-NY-off-F2	ATCACGCAGGCTCCTTGGTGACGATA	chr2	91132927	-
sg1-NY-off-R2	CGATGTCTGGGTGCAGGCATAAATGA
sg1-NY-off-F3	ATCACGCCCAGTACCTAGTCACCAACA	chr1	193951646	-
sg1-NY-off-R3	CGATGTCTCCAACTCCAGAAACAGCC
sg1-NY-off-F4	ATCACGGCAGTTAAAGAGACAACATGACTT	chr3	49769983	-
sg1-NY-off-R4	CGATGTACCAAGAGCACAACTGGATG
sg1-NY-off-F5	ATCACGTAGCCCACCTAAACAGACGC	chr3	38454310	-
sg1-NY-off-R5	CGATGTGCTCTGCAGATGGTAATTGGG
sg1-NR-change-off-F2	ATCACGGTCATGCCACCATTCCTGTC	chr5	37331480	-
sg1-NR-change-off-R2	CGATGTTCACAAGGCTGAGGTTCTCT
sg1-NR-change-off-F3	ATCACGTCCACTGCTGCTGAGAAACT	chrX	86317402	+
sg1-NR-change-off-R3	CGATGTCCAAGTGGTTAGTGGGCTCA
sg1-NY-change-off-F1	ATCACGATAGAAGCATCCCTGTTTGTGTA	chr4	22479221	+
sg1-NY-change-off-R1	CGATGTTGCCTGACTGTAGTGGGAAG
sg1-NY-change-off-F2	ATCACGTGGGGTAAGTGCCATTTCTCT	chr10	60657190	-
sg1-NY-change-off-R2	CGATGTTTTCTCAAGACTCCCCGTGG
sg1-NY-change-off-F3	ATCACGGCCCATACCACCAAACCTTC	chr19	48259917	+
sg1-NY-change-off-R3	CGATGTAGTATCTAGTGATGCTCAGTGGAA
HTS primer for sgRNA2		chromosome	location	direction
sg2-NR-off-F1-1	ATCACGACATGAGTTTTGAAGTATGAGTGG	chr18	50470961	+
sg2-NR-off-R1-1	CGATGTAGTGACCCTGGTTGCTTGTAAA
sg2-NR-off-F3-1	ATCACGGTCTGCCCTGGATTGTTTGG	chr2	119251308	+
sg2-NR-off-R3-1	CGATGTCAGAACTATGCATGCTGGGC
sg2-NR-off-F4-1	ATCACGCAAACATATCTGGAACCCCTTAG	chrX	36261484	-
sg2-NR-off-R4-1	CGATGTGGCAAAGGAATCATCTGTGGAA
sg2-NR-off-F5-1	ATCACGAACAACACTGGGAGGAAGGG	chr12	8344932	-
sg2-NR-off-R5-1	CGATGTTTGAGGGTGAACTAACGGCT
sg2-NR-off-F6-1	ATCACGCTTAAAACCAGGCTCCGAGATG	chr5	90087429	-
sg2-NR-off-R6-1	CGATGTGTGATGATGATGGAGGAGGACT
sg2-NR-off-F7-1	ATCACGGACCTGCTTCGCTTTCATCTC	chr15	39813986	+
sg2-NR-off-R7-1	CGATGTCTCTTTGATAACACACAGGGGTAA
sg2-NR-off-F8-1	ATCACGGCTGTAAACCTGACTAAGAAGAG	chr9	17833299	+
sg2-NR-off-R8-1	CGATGTGAGACAAGTGAAGAGGAAAGGG
sg2-NR-off-F9-1	ATCACGTGCATACAAACACTGACCACA	chr1	13615994	-
sg2-NR-off-R9-1	CGATGTCCAGCGCTTCTATAATGGCA
sg2-NY-off-F1-1	ATCACGAAGTGCTTTAGGGAGGGGAC	chr17	50799263	+
sg2-NY-off-R1-1	CGATGTGGTCTCTCATCTCACCCACC
sg2-NY-off-F2-1	ATCACGACAGACAGAGAGGAATGCGG	chr11	119172449	-
sg2-NY-off-R2-1	CGATGTTGGAAGGAGAAAGCTGTGGT
sg2-NY-off-F3-1	ATCACGATTGGACACCTTCTGCTTGG	chr6	45448548	+
sg2-NY-off-R3-1	CGATGTTCCCTCAGTCACAAAGGCTA
sg2-NY-off-F5-1	ATCACGCAGTCTCCAACGCAGAAGTG	chr3	97862587	+
sg2-NY-off-R5-1	CGATGTTGACGCCTGCAGAGTTAAGA
sg2-NR-change-off-F1-1	ATCACGCCCAGGCTGCACTTAGATTG	chr8	83428317	+
sg2-NR-change-off-R1-1	CGATGTGCATAGATGTCATGTGTCCCC
sg2-NR-change-off-F3-1	ATCACGTTAACGTCTGGTCTTCAACA	chr6	94694431	+
sg2-NR-change-off-R3-1	CGATGTAATCTCAATTGGTGTCTGGC
sg2-NY-change-off-F1-1	ATCACGGGGACTGGAGTTGGTGTGAG	chr5	30182580	+
sg2-NY-change-off-R1-1	CGATGTCTCATGGGTAAAGGCTGTGC
sg2-NY-change-off-F2-1	ATCACGATGCCATTCCAGGTCTGTTC	chr15	36313390	+
sg2-NY-change-off-R2-1	CGATGTGCAAGAGGGTAAGAGGGTAAC
sg2-NY-change-off-F3-1	ATCACGAGAGCGGAGATAGGTGGAGA	chr2	74491529	+
sg2-NY-change-off-R3-1	CGATGTGTGGCTTTGATGGAACGGAA
HTS primer for sgRNA3		chromosome	location	direction
sg3-NR-off-F1	ATCACGCAAGGCAAGGAGATGGGAGA	chr5	48010412	-
sg3-NR-off-R1	CGATGTTTGCCTGTCTGTCTGTCTGT
sg3-NR-off-F2	ATCACGCGTCGGTCTGATGTGATGTT	chr8	72475509	-
sg3-NR-off-R2	CGATGTGGTACTCTGGGTTTCTGCTG
sg3-NR-off-F3	ATCACGGGTGACACAAAGAGCCTGAG	chr15	79290746	+
sg3-NR-off-R3	CGATGTTCTTCCAGAGGACCCAGATT
sg3-NR-off-F4	ATCACGCCCTTCTGCACAACCCTTAG	chr12	84206788	-
sg3-NR-off-R4	CGATGTAAAGCAAACAGAGGCAGTGA
sg3-NR-off-F5	ATCACGAGAAACAACATACACAGCCGT	chr12	91692056	-
sg3-NR-off-R5	CGATGTTCTTTGACTCCCACCCTGAT
sg3-NR-off-F8	ATCACGTTGGCAGACGTAGAACCCG	chr18	7693361	+
sg3-NR-off-R8	CGATGTATCAGTTATTGTAGTAGCCCCAG
sg3-NR-off-F9	ATCACGAGAACACACACACACTTGGT	chrX	71311056	+
sg3-NR-off-R9	CGATGTTGAGTCTGGCATGAGGTGAG
sg3-NR-off-F11	ATCACGCTTTCTTTGGAGCGAGCCTG	chr13	20373083	+
sg3-NR-off-R11	CGATGTCACACAGCATCTTGGTCAGC
sg3-NY-off-F1	ATCACGTCTACTCAAAGTCCATATTCAGG	chr7	113566703	-
sg3-NY-off-R1	CGATGTGCTTGCCCTTGGGTTTGTAA
sg3-NY-off-F2	ATCACGTGCTTTGCTCACGTGTATGT	chr1	165472486	-
sg3-NY-off-R2	CGATGTGGACTTTTGGGATAGCATTGG
sg3-NY-off-F3	ATCACGAGACTTCTCCCGGTACTGAC	chr11	107755827	-
sg3-NY-off-R3	CGATGTCTCACCCAGCACTAACAAGC
sg3-NY-off-F5	ATCACGTTAAGGTTTCTGGGCTGCTG	chr2	121410935	-
sg3-NY-off-R5	CGATGTCTGACTGTGCCCATGAAAGC
sg3-NR-change-off-F1	ATCACGAGGTGCTGACTCTGGAGAAG	chr5	102890108	-
sg3-NR-change-off-R1	CGATGTACATAAAGCACCTGTACCGT
sg3-NR-change-off-F2	ATCACGACACAAAGGTTTAGAGATGGGT	chr9	94820702	+
sg3-NR-change-off-R2	CGATGTTGCTAAGTAGTCCAGGTTGC
sg3-NR-change-off-F3	ATCACGCACTCCTCCAGCAAGCACA	chr12	85225396	-
sg3-NR-change-off-R3	CGATGTGGAAGAAAGGGAGGTGGTGA
sg3-NY-change-off-F1	ATCACGAGAGGCTAGAAGAAGGTTTGGA	chr3	133527132	-
sg3-NY-change-off-R1	CGATGTGAGTGAGTGAGCCAGGGTTA
sg3-NY-change-off-F3	ATCACGCCGAGGAATCACGCATACAT	chr12	72794491	-
sg3-NY-change-off-R3	CGATGTGCCTTGATTCTCTTGCACCT
HTS primer for on-target
on-target-F-3	TTAGGCCTCATTTATGCCTGCACCCA
on-target-F-4	TGACCACTCATTTATGCCTGCACCCA
on-target-F-5	ACAGTGCTCATTTATGCCTGCACCCA
on-target-F-6	GCCAATCTCATTTATGCCTGCACCCA
on-target-F-7	CAGATCCTCATTTATGCCTGCACCCA
on-target-F-8	ACTTGACTCATTTATGCCTGCACCCA
on-target-F-9	GATCAGCTCATTTATGCCTGCACCCA
on-target-F-10	TAGCTTCTCATTTATGCCTGCACCCA
on-target-F-11	GGCTACCTCATTTATGCCTGCACCCA
on-target-F-12	CTTGTACTCATTTATGCCTGCACCCA
on-target-F-13	AGTCAACTCATTTATGCCTGCACCCA
on-target-F-14	AGTTCCCTCATTTATGCCTGCACCCA
on-target-F-15	ATGTCACTCATTTATGCCTGCACCCA
on-target-F-16	CCGTCCCTCATTTATGCCTGCACCCA
on-target-F-17	GTAGAGCTCATTTATGCCTGCACCCA
on-target-F-18	GTCCGCCTCATTTATGCCTGCACCCA
on-target-F-19	GTGAAACTCATTTATGCCTGCACCCA
on-target-F-20	GTGGCCCTCATTTATGCCTGCACCCA
on-target-F-21	GTTTCGCTCATTTATGCCTGCACCCA
on-target-F-22	CGTACGCTCATTTATGCCTGCACCCA
on-target-F-23	GAGTGGCTCATTTATGCCTGCACCCA
on-target-F-24	GGTAGCCTCATTTATGCCTGCACCCA
on-target-F-25	ACTGATCTCATTTATGCCTGCACCCA
on-target-F-26	ATGAGCCTCATTTATGCCTGCACCCA
on-target-F-27	ATTCCTCTCATTTATGCCTGCACCCA
on-target-F-28	CAAAAGCTCATTTATGCCTGCACCCA
on-target-F-29	CAACTACTCATTTATGCCTGCACCCA
on-target-F-30	CACCGGCTCATTTATGCCTGCACCCA
on-target-F-31	CACGATCTCATTTATGCCTGCACCCA
on-target-F-32	CACTCACTCATTTATGCCTGCACCCA
on-target-F-33	CAGGCGCTCATTTATGCCTGCACCCA
on-target-F-34	CATGGCCTCATTTATGCCTGCACCCA
on-target-F-35	CATTTTCTCATTTATGCCTGCACCCA
on-target-F-36	CCAACACTCATTTATGCCTGCACCCA
on-target-F-37	CGGAATCTCATTTATGCCTGCACCCA
on-target-F-38	CTAGCTCTCATTTATGCCTGCACCCA
on-target-F-39	CTATACCTCATTTATGCCTGCACCCA
on-target-F-40	CTCAGACTCATTTATGCCTGCACCCA
on-target-F-41	GACGACCTCATTTATGCCTGCACCCA
on-target-F-42	TAATCGCTCATTTATGCCTGCACCCA
on-target-F-43	TACAGCCTCATTTATGCCTGCACCCA
on-target-F-44	TATAATCTCATTTATGCCTGCACCCA
on-target-F-45	TCATTCCTCATTTATGCCTGCACCCA
on-target-F-46	TCCCGACTCATTTATGCCTGCACCCA
on-target-F-47	TCGAAGCTCATTTATGCCTGCACCCA
on-target-F-48	TCGGCACTCATTTATGCCTGCACCCA
on-target-R-1	CGATGTCAGGCTCCTTGGTGACGATA
