# Supplementary material for: Base editing effectively prevents early-onset severe cardiomyopathy in Mybpc3 mutant mice
Source: Cell Res. 2024 Feb 9;34(4):327–30. doi: 10.1038/s41422-024-00930-7 (PMC10978934; doi:10.1038/s41422-024-00930-7)
Supplement: Supplementary file 2 — Supplementary Table S2 [file 41422_2024_930_MOESM2_ESM.xlsx]

## Sheet: ECHO
			Table a- Echocardiographic measurements of Mybpc3wt, Mybpc3R946X/+, and Mybpc3R946X/R946X mice
				1 month			2 months			4 months			6 months
				Mybpc3wt(n=6)	Mybpc3R946X/+(n=6)	Mybpc3R946X/R946X(n=8)	Mybpc3wt(n=6)	Mybpc3R946X/+(n=6)	Mybpc3R946X/R946X(n=6)	Mybpc3wt(n=6)	Mybpc3R946X/+(n=5)	Mybpc3R946X/R946X(n=8)	Mybpc3wt(n=6)	Mybpc3R946X/+(n=5)	Mybpc3R946X/R946X(n=8)
			LVPW;d(mm)	0.81±0.13	0.82±0.10	1.25±0.15***	0.86±0.12	0.95±0.07	1.38±0.14***	0.87±0.07	0.93±0.11	1.28±0.18***	0.90±0.11	0.95±0.09	1.24±0.12***
			LVPW;s(mm)	1.09±0.22	1.00±0.17	1.39±0.14*	1.02±0.21	1.31±0.11*	1.44±0.12***	1.16±0.17	1.21±0.28	1.34±0.27	1.21±0.13	1.29±0.12	1.29±0.08
			IVS;d(mm)	0.76±0.10	0.79±0.07	1.07±0.09***	0.91±0.08	0.97±0.07	1.40±0.17***	0.85±0.13	0.96±0.10	1.31±0.08***	1.05±0.05	0.96±0.09	1.38±0.15***
			IVS;s (mm)	1.08±0.12	1.12±0.09	1.37±0.06***	1.33±0.10	1.41±0.07	1.61±0.20**	1.19±0.08	1.33±0.18	1.43±0.07**	1.42±0.06	1.43±0.07	1.44±0.14
			LVID;d(mm)	3.25±0.17	3.32±0.20	3.20±0.40	3.45±0.17	3.37±0.26	4.48±0.39***	3.55±0.31	3.52±0.40	4.67±0.36***	3.81±0.08	3.52±0.26	4.73±0.36***
			LVID;s (mm)	2.39±0.25	2.55±0.26	2.59±0.37	2.22±0.22	2.28±0.28	4.01±0.38***	2.30±0.23	2.60±0.42	4.20±0.42***	2.68±0.16	2.37±0.27	4.16±0.33***
			EF(%)	53.11±7.13	47.94±5.73	40.84±5.65**	65.29±6.16	62.00±6.45	23.41±3.61***	58.47±10.19	52.78±8.57	22.19±7.17***	57.57±5.28	62.11±5.13	25.80±2.89***
			FS(%)	26.62±4.42	23.47±3.22	19.31±3.07**	35.66±4.48	32.67±4.77	11.17±1.08**	30.43±6.76	26.51±5.07	10.18±3.49***	29.83±3.45	32.77±3.64	11.93±1.44***
			Heart Rate (BPM)	469.55±33.48	466.43±33.87	455.16±47.12	510.02±16.29	510.95±2.55	508.90±11.47	459.23±8.93	462.80±21.22	466.11±32.89	488.19±19.45	504.29±12.91	527.59±26.53
			*:p<0.05;**:p<0.01;***:p<0.001 vs Mybpc3wt
			Table b- Echocardiographic measurements of saline treated Mybpc3wt and Mybpc3R946X/R946X mice and different AAV treated Mybpc3R946X/R946X mice.
				2 months					4 months					6 months
				WT-saline(n=6)	HOMO-saline(n=6)	HOMO-SpRY-ABE8e-low(n=6)	HOMO-SpRY-ABE8e-high(n=6)	HOMO-MYBPC3(n=6)	WT-saline(n=6)	HOMO-saline(n=6)	HOMO-SpRY-ABE8e-low(n=6)	HOMO-SpRY-ABE8e-high(n=6)	HOMO-MYBPC3(n=6)	WT-saline(n=6)	HOMO-saline(n=6)	HOMO-SpRY-ABE8e-low(n=6)	HOMO-SpRY-ABE8e-high(n=6)	HOMO-MYBPC3(n=6)
			LVPW;d(mm)	0.97±0.07	1.30±0.05***	1.24±0.10**	1.10±0.11#	1.24±0.16***	0.87±0.07	1.36±0.13***	1.34±0.22***	1.12±0.09*#	1.21±0.13**	0.86±0.09	1.30±0.13***	1.19±0.13***	1.11±0.11*	1.26±0.13***
			LVPW;s(mm)	1.19±0.18	1.35±0.13	1.42±0.09	1.27±0.20	1.33±0.15	1.11±0.09	1.35±0.12*	1.38±0.22*	1.32±0.07	1.23±0.13	1.10±0.14	1.31±0.15*	1.36±0.08**	1.25±0.09	1.36±0.08**
			IVS;d(mm)	0.92±0.16	1.30±0.08***	1.14±0.08	1.12±0.10	1.15±0.19*	0.87±0.15	1.27±0.08***	1.09±0.10*	1.09±0.12*	1.24±0.10***	0.82±0.07	1.28±0.11***	1.16±0.10***	1.14±0.15***	1.18±0.08***
			IVS;s (mm)	1.31±0.20	1.38±0.10	1.43±0.03	1.41±0.11	1.46±0.21	1.25±0.19	1.38±0.15	1.41±0.17	1.48±0.14	1.54±0.20	1.23±0.16	1.44±0.16	1.39±0.08	1.52±0.07**	1.37±0.16
			LVID;d(mm)	3.44±0.29	4.83±0.19***	4.29±0.22***	3.93±0.32###	4.44±0.48***	3.34±0.26	5.11±0.51***	4.66±0.61*	4.05±0.44	4.45±0.50	3.63±0.31	4.84±0.52***	4.57±0.30**	3.52±0.51###	4.62±0.30**
			LVID;s (mm)	2.47±0.23	4.40±0.21***	3.46±0.22***###	3.10±0.29*###	3.78±0.47***#	2.37±0.42	4.67±0.55***	3.98±0.53*	3.21±0.55#	3.87±0.41	2.61±0.38	4.51±0.50***	3.93±0.26***	2.69±0.48###	4.08±0.33***
			EF(%)	55.00±7.92	18.98±3.72***	40.02±5.81***###	43.34±3.98**###	32.16±4.55***##	57.00±11.28	19.19±4.87***	31.30±1.70***	43.36±10.39*###	27.94±4.56***	55.37±8.30	15.22±4.16***	30.09±1.20***#	48.57±7.58###	25.30±7.78***
			FS(%)	28.02±5.29	8.73±1.66***	19.37±3.29***###	21.08±2.24**###	15.12±2.30***#	29.48±7.37	8.76±2.31***	14.71±0.83***	21.30±5.90*###	12.97±2.36***	28.39±5.37	6.83±1.97***	14.06±0.64***##	23.98±4.36###	11.74±3.92***
			Heart Rate (BPM)	498.80±28.05	496.35±26.58	501.08±21.75	493.28±27.53	460.23±9.46	488.80±46.26	502.80±11.99	487.03±60.90	493.63±36.82	475.89±66.73	466.83±35.42	511.50±56.95	466.33±64.27	501.96±26.92	499.50±31.98
			*:p<0.05;**:p<0.01;***:p<0.001 vs WT-saline; #:p<0.05;##:p<0.01;###:p<0.001 vs HOMO-saline. WT: Mybpc3wt; HOMO: Mybpc3R946X/R946X
			All data are represent as mean±SD. LVPW;d: left ventricular end-diastolic posterior wall, LVPW;s: left ventricular end-systolic posterior wall, IVS;d: Interventricular septum end-diastolic thickness, IVS;s: Interventricular septum end-systolic thickness, LVID;d: left ventricular end-diastolic internal diameter, LVID;s:left ventricular end-systolic internal diameter, EF: ejection fraction, FS: fra…
