# Supplementary material for: Base editing effectively prevents early-onset severe cardiomyopathy in Mybpc3 mutant mice
Source: Cell Res. 2024 Feb 9;34(4):327–30. doi: 10.1038/s41422-024-00930-7 (PMC10978934; doi:10.1038/s41422-024-00930-7)
Supplement: Supplementary file 3 — Supplementary Table S3 [file 41422_2024_930_MOESM3_ESM.xlsx]

## Sheet: RNA-seq DEG
	WT1	WT2	WT3	MU1	MU2	MU3	baseMean	log2FoldChange	lfcSE	stat	pvalue	padj
Fgf6	0	0	1	7	8	7	3.76239	4.28534	1.36499	3.13947	3.05033e-08	0.00169254
Ccnd2	102	128	108	351	418	408	248.6	1.72901	0.173574	9.9612	4.06084e-28	2.25324e-23
Arvcf	16	21	19	35	36	30	26.0796	0.786634	0.355942	2.21001	4.88486e-07	0.0271046
Comt	127	87	96	168	202	182	143.012	0.756422	0.209936	3.6031	5.66694e-09	0.000314442
Itga5	63	80	60	134	115	127	95.8468	0.823801	0.21998	3.74489	3.25257e-09	0.000180475
Serpinf1	46	43	32	65	69	97	57.7723	0.849424	0.262476	3.23619	2.18312e-08	0.00121135
Dbh	3	4	4	0	0	0	1.87553	-4.3875	1.53381	-2.86052	7.62246e-08	0.00422948
Scn4a	17	19	24	7	6	3	12.9356	-1.97037	0.540637	-3.64453	4.82787e-09	0.000267884
Timp1	2	2	1	7	6	7	4.10562	1.93011	0.922812	2.09156	6.5742e-07	0.0364783
Ckb	45	47	39	73	74	81	59.3651	0.726592	0.249877	2.90779	6.55986e-08	0.00363987
Fndc5	355	355	379	273	264	195	306.729	-0.631066	0.193587	-3.25985	2.00895e-08	0.00111471
Meox1	18	34	16	43	54	66	37.6887	1.18673	0.324556	3.65647	4.60852e-09	0.000255713
Col1a1	196	247	148	320	360	435	280.266	0.841104	0.182657	4.60482	7.44007e-11	4.12827e-06
Tcea3	90	90	98	53	49	43	71.3219	-1.00665	0.244178	-4.12262	6.75095e-10	3.7459e-05
Gstt1	18	16	15	6	7	7	11.625	-1.36908	0.523104	-2.61722	1.59765e-07	0.0088649
Gria3	1	1	2	5	5	8	3.57134	2.08129	1.00928	2.06216	7.06341e-07	0.0391928
Ltbp2	2	4	5	21	37	54	19.633	3.24992	0.561755	5.7853	1.30454e-13	7.23849e-09
Mybpc3	1510	1795	2039	133	142	186	987.365	-3.61782	0.168108	-21.5208	1.79221e-107	9.94446e-103
Angptl4	23	22	23	39	41	39	31.0244	0.735852	0.325722	2.25914	4.30273e-07	0.0238746
Slc25a42	60	59	65	37	44	35	50.4311	-0.736253	0.271493	-2.71187	1.20579e-07	0.00669057
Rpl3l	262	218	257	95	81	50	163.839	-1.76082	0.241386	-7.2946	5.39842e-18	2.99542e-13
Alkbh7	37	31	32	20	22	22	27.5234	-0.719887	0.342216	-2.1036	6.38227e-07	0.0354133
Tmem143	95	99	102	72	70	56	83.0982	-0.644249	0.232849	-2.76681	1.02018e-07	0.00566069
Crhr2	26	25	25	7	8	5	16.2883	-1.99512	0.479466	-4.16114	5.70701e-10	3.16665e-05
Inmt	5	5	10	3	1	2	4.42674	-1.81197	0.886868	-2.04311	7.39658e-07	0.0410414
Cp	104	89	84	190	224	243	153.668	1.16674	0.191291	6.09931	1.9199e-14	1.0653e-09
Hlf	47	47	56	24	27	36	39.6621	-0.869736	0.297809	-2.92044	6.29935e-08	0.00349532
Gstm7	34	25	26	19	17	14	22.7943	-0.834355	0.382172	-2.18319	5.23037e-07	0.0290217
Pgf	9	9	13	3	4	3	6.94738	-1.70794	0.695062	-2.45725	2.52319e-07	0.0140005
Nmrk2	4	5	4	9	16	15	8.6538	1.54203	0.619338	2.48981	2.30345e-07	0.0127811
Hspb1	141	131	121	317	254	264	203.878	1.02339	0.193497	5.28894	2.21719e-12	1.23025e-07
Cd44	19	23	13	49	43	62	34.1986	1.4095	0.332023	4.24519	3.93628e-10	2.18412e-05
Cadm3	5	6	4	1	1	1	3.03961	-2.39221	1.12815	-2.12048	6.12137e-07	0.0339656
Mthfd2	2	3	2	8	11	11	6.0356	2.02435	0.773924	2.6157	1.60479e-07	0.00890452
P2rx5	13	14	15	29	29	29	21.3519	0.979395	0.38735	2.52845	2.06475e-07	0.0114567
Htra1	100	99	90	58	59	59	78.022	-0.787258	0.227505	-3.4604	9.72069e-09	0.000539372
Hspb7	1427	1185	1351	2952	2609	2379	1980.98	0.938676	0.170644	5.5008	6.81383e-13	3.78079e-08
Mob1b	47	46	46	82	68	87	62.2477	0.695372	0.248487	2.79843	9.25486e-08	0.00513524
Crip2	1150	955	914	646	634	555	817.114	-0.78343	0.170179	-4.60356	7.48524e-11	4.15334e-06
Fbln1	107	97	80	62	62	74	80.5764	-0.597134	0.228079	-2.6181	1.59356e-07	0.00884221
Kif5b	120	144	133	202	204	242	172.622	0.631777	0.176729	3.57484	6.31581e-09	0.000350445
P3h4	42	33	33	24	21	25	29.8784	-0.701864	0.333191	-2.10649	6.33695e-07	0.0351618
Atp1a2	606	812	986	493	396	352	614.85	-1.00977	0.208054	-4.85342	2.18706e-11	1.21353e-06
Casq1	10	13	13	97	64	58	42.3517	2.55322	0.368967	6.91992	8.14395e-17	4.51883e-12
Scube2	15	19	18	42	41	39	28.787	1.16309	0.34603	3.36126	1.39832e-08	0.000775887
Tgfbr1	30	31	30	64	62	88	50.0106	1.15176	0.274977	4.18858	5.05899e-10	2.80708e-05
Dio2	1	4	2	10	11	36	10.0391	2.91287	0.743718	3.91663	1.61833e-09	8.97963e-05
Mid1ip1	82	74	90	48	58	57	68.5883	-0.671882	0.241416	-2.78308	9.70409e-08	0.00538451
Fhl2	1787	1728	1481	873	743	759	1241.52	-1.13621	0.158404	-7.1729	1.32325e-17	7.3423e-13
Carhsp1	51	58	46	96	120	111	79.5142	1.00567	0.231411	4.34581	2.50084e-10	1.38764e-05
Mgst1	30	18	19	66	48	57	39.4595	1.28077	0.322991	3.96534	1.32089e-09	7.32921e-05
Rbfox1	20	24	28	11	10	10	17.3681	-1.28742	0.435451	-2.95651	5.60744e-08	0.0031114
G0s2	31	29	20	14	15	20	21.533	-0.786577	0.386182	-2.0368	7.50981e-07	0.0416697
Hyal2	28	26	23	38	41	46	33.4005	0.62244	0.313034	1.98841	8.42825e-07	0.0467659
Slc38a3	65	69	63	48	44	35	54.5176	-0.69598	0.267711	-2.59974	1.68137e-07	0.0093294
Tango2	154	135	150	96	92	91	120.704	-0.726149	0.204049	-3.5587	6.71687e-09	0.000372699
Kif1a	1	2	1	7	7	11	4.68253	2.56225	0.951059	2.6941	1.27198e-07	0.00705783
Ptgds	81	46	115	179	203	176	132.84	1.12534	0.263463	4.27135	3.50162e-10	1.94294e-05
Mov10l1	50	43	39	31	28	25	36.3498	-0.720047	0.310732	-2.31726	3.69267e-07	0.0204895
Lama5	69	130	124	59	45	50	80.0957	-1.13011	0.265617	-4.25467	3.77311e-10	2.09359e-05
Plekho1	52	55	47	91	93	95	71.6689	0.786643	0.234526	3.35417	1.43461e-08	0.000796021
Rxrg	62	59	59	33	32	23	45.2755	-1.09694	0.292329	-3.75242	3.15632e-09	0.000175135
Castor2	36	43	41	27	25	28	33.4805	-0.65705	0.312645	-2.10158	6.41412e-07	0.03559
Ctsz	41	39	29	43	64	69	46.9118	0.609434	0.283027	2.15327	5.64052e-07	0.0312976
Mpped2	17	18	14	8	6	6	11.6384	-1.35963	0.525059	-2.58947	1.73236e-07	0.00961233
Slc2a4	312	309	311	195	183	137	244.128	-0.913888	0.197019	-4.63859	6.32223e-11	3.50801e-06
Trip10	87	98	104	60	63	64	79.7793	-0.701033	0.226149	-3.09988	3.48911e-08	0.001936
Pdk4	1174	1116	1448	3043	2337	1913	1844.93	0.910744	0.206278	4.41513	1.81934e-10	1.00949e-05
Popdc3	21	19	23	43	44	49	32.8553	1.03348	0.322352	3.20605	2.42528e-08	0.00134572
Ccn2	47	52	59	176	171	271	126.126	1.87887	0.22265	8.43868	5.78392e-22	3.20933e-17
Socs2	58	49	43	77	95	125	73.3121	0.898305	0.24418	3.67886	4.22223e-09	0.000234279
Nuak1	34	34	36	113	108	98	69.9834	1.55117	0.255213	6.07792	2.19417e-14	1.21748e-09
Igf1	23	29	19	45	48	77	39.2487	1.17408	0.313178	3.74891	3.20083e-09	0.000177605
Grb10	87	118	123	169	208	205	150.292	0.753595	0.196316	3.83868	2.22927e-09	0.000123695
Mknk2	202	209	260	382	340	349	289.757	0.605828	0.180605	3.35443	1.43328e-08	0.000795285
Aldh1l2	6	13	11	3	3	3	6.55355	-1.80394	0.725664	-2.48591	2.32881e-07	0.0129219
Slc36a2	16	21	21	6	3	3	11.885	-2.33726	0.585047	-3.995	1.16591e-09	6.4693e-05
Cpeb4	55	64	69	124	99	98	84.7548	0.70905	0.237545	2.9849	5.11231e-08	0.00283667
Fstl3	1	1	1	5	4	7	3.08362	2.33148	1.12285	2.07641	6.82255e-07	0.0378563
Hcn2	32	40	37	22	17	12	27.0374	-1.15381	0.364768	-3.16314	2.81284e-08	0.00156076
Acsl6	4	7	7	1	0	0	3.23896	-4.13428	1.39765	-2.95802	5.58006e-08	0.00309621
Gfpt2	37	33	23	14	12	16	22.6753	-1.22238	0.388973	-3.14259	3.01796e-08	0.00167457
Kremen1	144	170	165	336	304	256	228.91	0.845994	0.194633	4.3466	2.49178e-10	1.38261e-05
Tnip1	35	42	39	71	79	71	55.8116	0.861519	0.260569	3.30629	1.7038e-08	0.000945389
Btg2	42	39	36	85	71	68	56.7255	0.872739	0.267573	3.26168	1.996e-08	0.00110752
Osbp2	17	21	23	12	12	7	15.5481	-1.03801	0.457337	-2.26968	4.186e-07	0.0232268
Rtn4	96	109	101	200	214	270	162.544	1.0805	0.183215	5.89746	6.65268e-14	3.69137e-09
Efemp1	7	6	5	0	0	1	3.22346	-4.13865	1.39535	-2.96603	5.43672e-08	0.00301667
Aebp1	16	22	15	27	32	41	25.0808	0.837008	0.360616	2.32105	3.65564e-07	0.0202841
Shmt1	11	12	13	23	26	20	17.4523	0.872005	0.425954	2.04718	7.32426e-07	0.0406401
Srebf1	35	40	34	20	17	20	27.859	-1.00667	0.343539	-2.93031	6.10278e-08	0.00338625
Adi1	49	43	51	28	27	27	37.8741	-0.876494	0.303342	-2.88946	6.95485e-08	0.00385904
Rsad2	43	37	37	35	69	93	51.2783	0.651339	0.301388	2.16113	5.53015e-07	0.0306851
Ace	58	97	90	130	189	194	124.384	0.988836	0.221963	4.45495	1.51227e-10	8.39113e-06
Jpt1	77	66	61	104	114	115	88.9991	0.632635	0.220187	2.87317	7.3237e-08	0.0040637
Trim47	30	36	29	51	56	78	45.8948	0.879296	0.281594	3.12257	3.23102e-08	0.0017928
Myh10	41	78	53	90	95	103	75.8484	0.67703	0.245349	2.75946	1.04344e-07	0.00578972
Ntn1	96	121	106	80	68	69	90.5247	-0.638461	0.222424	-2.87046	7.3868e-08	0.00409871
Adam11	13	15	13	3	3	3	8.45639	-2.25993	0.671789	-3.36405	1.38424e-08	0.000768073
Dcakd	51	54	44	32	35	27	40.8165	-0.730117	0.295174	-2.47351	2.41122e-07	0.0133792
Dglucy	52	49	54	29	31	28	40.8858	-0.889264	0.293145	-3.03353	4.3561e-08	0.00241707
Rgs6	26	30	22	14	15	16	20.5817	-0.865777	0.389778	-2.2212	4.74654e-07	0.0263371
Entpd5	229	210	219	103	86	82	157.027	-1.34648	0.201524	-6.68151	4.2621e-16	2.36491e-11
Aldh6a1	206	202	220	153	134	117	173.776	-0.699582	0.198678	-3.52119	7.74271e-09	0.00042962
Hsp90aa1	98	109	90	237	234	272	171.099	1.24952	0.181405	6.88804	1.01944e-16	5.65658e-12
Fdft1	41	42	44	23	27	23	33.6156	-0.870832	0.316562	-2.75091	1.07106e-07	0.00594302
Mtr	93	141	132	74	65	56	94.3341	-0.967334	0.238676	-4.05291	9.11655e-10	5.0585e-05
Aspn	52	59	43	68	68	134	69.1321	0.715615	0.267697	2.67323	1.35391e-07	0.00751246
Fbp2	43	30	37	17	11	9	25.0289	-1.63854	0.396598	-4.13148	6.49571e-10	3.60428e-05
Aopep	39	43	37	80	74	97	60.8915	1.00015	0.251331	3.97943	1.24498e-09	6.90803e-05
Cxcl14	11	13	9	4	3	1	6.96367	-2.09924	0.732974	-2.864	7.53917e-08	0.00418326
Agtpbp1	124	172	195	74	81	74	121.127	-1.16962	0.221752	-5.27445	2.39969e-12	1.33151e-07
Tppp	26	41	30	18	17	27	26.4155	-0.723249	0.354402	-2.04076	7.43862e-07	0.0412747
Vcan	30	45	23	45	57	91	47.319	0.890895	0.304911	2.92182	6.27168e-08	0.00347997
Ocln	0	1	0	5	4	5	2.4399	3.63083	1.45287	2.49907	2.24414e-07	0.012452
Mccc2	60	61	64	41	39	38	50.8944	-0.719485	0.266806	-2.69666	1.26227e-07	0.00700393
Thbs4	3	4	3	33	33	70	23.2528	3.667	0.56498	6.4905	1.54184e-15	8.55522e-11
Hcn1	2	1	0	5	5	6	3.10347	2.3382	1.12912	2.07081	6.9163e-07	0.0383765
Slmap	157	184	189	355	376	459	282.722	1.08777	0.163039	6.67184	4.55275e-16	2.52618e-11
Asb14	78	83	89	42	43	41	63.2783	-1.06026	0.249634	-4.24728	3.8997e-10	2.16382e-05
Ogdhl	127	178	212	63	61	29	113.749	-1.80442	0.281911	-6.40067	2.78794e-15	1.54695e-10
Prkcd	16	16	13	26	31	35	22.5357	0.95362	0.377018	2.52937	2.05934e-07	0.0114267
Atp8a2	6	8	10	18	17	15	12.2929	0.992623	0.504392	1.96796	8.844e-07	0.0490727
Scara5	58	60	57	15	10	12	35.95	-2.31274	0.35005	-6.60688	7.07392e-16	3.92511e-11
Ephx2	353	294	346	227	226	193	276.002	-0.688037	0.18538	-3.71149	3.7134e-09	0.000206045
Trim35	104	113	118	189	193	198	151.594	0.720257	0.186105	3.87017	1.96008e-09	0.000108759
Dct	3	4	3	19	19	19	10.9867	2.4422	0.617008	3.95814	1.3613e-09	7.55347e-05
Sema5a	11	12	12	37	24	33	21.3163	1.3562	0.406266	3.33822	1.51961e-08	0.000843183
Cmbl	33	38	37	17	15	15	26.1155	-1.27005	0.360303	-3.52496	7.63336e-09	0.000423552
Nadk2	76	68	77	50	39	41	59.1382	-0.835304	0.260652	-3.20467	2.43694e-08	0.00135219
Laptm4b	66	64	62	42	41	43	53.3248	-0.680723	0.259725	-2.62094	1.58035e-07	0.00876888
Grhl2	2	2	2	0	0	0	1.0255	-3.51539	1.7732	-1.98251	8.54656e-07	0.0474223
Khdrbs3	73	68	67	49	48	46	58.9122	-0.611469	0.25231	-2.42349	2.77045e-07	0.0153724
Col14a1	40	48	31	51	65	109	55.9846	0.826209	0.285063	2.89834	6.761e-08	0.00375148
Enpp2	14	13	11	6	5	5	9.11091	-1.31823	0.585815	-2.25024	4.40346e-07	0.0244335
C1qtnf6	26	27	20	56	77	83	47.258	1.48539	0.291118	5.10235	6.04565e-12	3.35455e-07
Ttll1	59	61	51	27	21	17	39.91	-1.45758	0.314695	-4.63172	6.53568e-11	3.62645e-06
Adamts20	0	1	0	11	14	16	6.76952	5.17189	1.28812	4.01507	1.07101e-09	5.94272e-05
Slc38a2	185	177	192	334	291	313	247.811	0.690208	0.174494	3.95548	1.37655e-09	7.63807e-05
Slc38a4	13	16	12	49	51	48	31.1115	1.7846	0.352708	5.0597	7.56794e-12	4.19922e-07
Gpt	28	29	29	16	14	8	21.0095	-1.23801	0.407264	-3.03982	4.26623e-08	0.0023672
Apod	8	7	5	14	19	23	12.4065	1.40186	0.515286	2.72055	1.17457e-07	0.00651732
Cmss1	50	43	36	20	21	19	31.8454	-1.17599	0.33357	-3.52546	7.61891e-09	0.000422751
Tfrc	123	140	65	204	177	131	140.192	0.597752	0.262379	2.2782	4.0937e-07	0.0227147
Fstl1	221	306	189	252	359	611	315.058	0.673015	0.230494	2.91988	6.3108e-08	0.00350167
Masp1	8	11	12	23	21	32	17.5173	1.21219	0.433486	2.79638	9.31356e-08	0.00516782
Mrpl39	72	69	68	42	46	49	57.9488	-0.685464	0.250877	-2.73227	1.13361e-07	0.00629004
Adamts1	40	55	35	130	92	97	74.4579	1.23988	0.263859	4.69904	4.71076e-11	2.61386e-06
Parp9	28	28	25	30	61	47	36.1337	0.690751	0.324228	2.13045	5.97165e-07	0.0331349
Rcan1	69	81	66	311	213	191	154.939	1.67873	0.241315	6.95661	6.28177e-17	3.48557e-12
Tmem50b	82	80	77	49	53	49	65.4586	-0.734033	0.242383	-3.0284	4.43075e-08	0.00245849
Il10rb	79	74	80	50	52	53	65.0807	-0.662703	0.241989	-2.73857	1.11211e-07	0.00617075
Enah	103	129	132	381	304	332	228.353	1.41869	0.191953	7.3908	2.63028e-18	1.45947e-13
Krt18	1	1	1	6	6	10	4.03158	2.78661	1.0643	2.61825	1.59282e-07	0.0088381
Cdkn1a	37	23	46	113	93	76	64.7609	1.34753	0.296422	4.54599	9.85394e-11	5.46765e-06
Fhl1	115	119	105	252	198	277	175.727	1.02605	0.189336	5.41923	1.07877e-12	5.98576e-08
Slc38a1	29	34	28	84	75	64	52.1346	1.23346	0.283085	4.35721	2.37412e-10	1.31733e-05
Synj2	49	64	73	47	40	41	52.6891	-0.607039	0.273139	-2.22245	4.73137e-07	0.026253
Slc22a3	6	6	5	1	1	1	3.39016	-2.57616	1.10111	-2.33961	3.47901e-07	0.019304
Thbs2	41	37	41	24	22	33	33.0911	-0.67418	0.317225	-2.12524	6.04944e-07	0.0335665
Tnfrsf12a	32	25	20	155	134	150	84.7079	2.4413	0.261941	9.32005	2.09579e-25	1.16289e-20
Clic5	264	348	357	727	706	748	520.186	1.10192	0.160675	6.85811	1.25755e-16	6.97775e-12
Emilin2	69	84	69	30	22	23	50.1207	-1.63049	0.287606	-5.66918	2.58585e-13	1.43481e-08
Cyp1b1	7	8	10	31	28	46	21.1286	1.98455	0.431985	4.59403	7.83545e-11	4.34766e-06
Prepl	94	94	112	290	274	251	184.714	1.37608	0.197323	6.97373	5.56242e-17	3.08642e-12
Eci1	290	246	273	194	185	165	227.656	-0.640163	0.18658	-3.43103	1.08366e-08	0.000601291
C3	59	63	60	38	32	40	48.9455	-0.800237	0.269873	-2.96524	5.45084e-08	0.00302451
Bambi	13	11	10	27	26	40	20.7519	1.36673	0.40678	3.35987	1.40538e-08	0.000779802
Aqp4	7	15	10	0	0	0	5.41208	-5.91991	1.32163	-4.47926	1.34994e-10	7.49039e-06
Npc1	34	44	45	28	28	28	34.6664	-0.620796	0.310891	-1.99683	8.26208e-07	0.0458438
Myot	14	9	18	261	238	245	128.467	4.11152	0.293669	14.0005	2.78878e-49	1.54741e-44
Hbegf	16	16	14	42	31	39	26.115	1.21412	0.364724	3.32887	1.57151e-08	0.000871982
Lars	58	62	75	100	117	129	89.3135	0.74781	0.221364	3.37819	1.31499e-08	0.000729651
Dpysl3	66	89	65	146	155	181	115.379	1.05823	0.205	5.16209	4.40128e-12	2.44214e-07
Lox	6	7	7	18	19	42	15.8953	1.88126	0.5002	3.76102	3.0498e-09	0.000169224
Mapk4	3	5	5	15	13	16	9.35855	1.68701	0.603034	2.79753	9.28055e-08	0.0051495
Isoc1	98	98	98	69	64	68	82.9964	-0.620476	0.222006	-2.79487	9.35736e-08	0.00519212
Syt7	37	48	49	24	22	16	33.0822	-1.17402	0.334019	-3.51484	7.93017e-09	0.000440021
Ankrd1	411	591	663	1811	2695	3291	1532.92	2.13655	0.193656	11.0327	4.78967e-33	2.65765e-28
Maoa	6	9	7	17	19	24	13.4051	1.36952	0.492606	2.78015	9.7921e-08	0.00543334
Nt5c2	43	50	49	82	79	77	63.0806	0.677211	0.247658	2.73446	1.12609e-07	0.00624834
Slk	125	186	159	277	287	345	226.953	0.877918	0.177031	4.95913	1.27612e-11	7.08082e-07
Hspa12a	39	53	44	29	33	32	38.4211	-0.603047	0.296617	-2.03308	7.57728e-07	0.0420441
Ankrd2	0	0	0	5	3	5	2.11165	4.48417	1.49871	2.99202	4.99472e-08	0.00277142
Kcnip2	206	224	217	120	119	99	165.878	-1.0006	0.193371	-5.17453	4.11774e-12	2.28481e-07
Alas2	9	11	4	2	2	3	5.1878	-1.85014	0.820556	-2.25474	4.35232e-07	0.0241497
Pfkfb1	7	7	7	1	1	1	4.078	-2.88256	1.06172	-2.715	1.19443e-07	0.00662752
Padi4	0	1	0	5	7	8	3.3778	4.13415	1.38403	2.98705	5.07664e-08	0.00281688
Chm	18	20	17	40	37	49	29.7499	1.11912	0.3375	3.31591	1.64623e-08	0.000913442
Phkg1	15	21	15	5	4	3	10.649	-2.14977	0.597699	-3.59675	5.80719e-09	0.000322224
Pde8a	21	25	26	51	57	62	39.8269	1.16371	0.299286	3.8883	1.81932e-09	0.000100949
Map3k7cl	1	1	1	4	6	7	3.2396	2.41763	1.11056	2.17695	5.31375e-07	0.0294844
Rhot2	52	52	58	41	38	29	45.4951	-0.649052	0.288335	-2.25104	4.3944e-07	0.0243832
Itih5	28	44	24	50	60	103	50.1187	1.06085	0.30309	3.50011	8.38147e-09	0.000465063
Clec3b	71	62	49	22	18	19	40.7421	-1.69569	0.317349	-5.34329	1.64497e-12	9.12742e-08
Homer2	67	75	86	135	131	121	102.243	0.696346	0.218616	3.18524	2.60663e-08	0.00144634
Casp12	11	10	9	21	38	44	21.5859	1.68989	0.421015	4.01384	1.07661e-09	5.97376e-05
Adhfe1	63	70	78	45	44	39	57.0131	-0.789532	0.261156	-3.02323	4.50728e-08	0.00250095
Slc40a1	28	25	29	16	14	17	21.68	-0.879818	0.382129	-2.30241	3.84091e-07	0.021312
Raph1	82	105	113	185	151	176	134.657	0.702805	0.205814	3.41476	1.15051e-08	0.000638385
Col5a2	72	100	69	105	126	204	110.252	0.762262	0.233139	3.26956	1.94125e-08	0.00107714
Slc9a2	3	5	5	0	1	0	2.37886	-3.66516	1.46482	-2.50212	2.22487e-07	0.0123451
Epha4	30	31	26	18	15	16	22.8505	-0.897687	0.373959	-2.4005	2.95075e-07	0.0163728
Lrrfip1	61	73	70	93	114	122	87.9916	0.612578	0.217718	2.81363	8.82833e-08	0.00489857
Pam	580	654	648	1029	1160	1193	870.019	0.772007	0.136578	5.6525	2.84991e-13	1.58133e-08
Rgs2	49	49	34	32	23	29	36.2042	-0.720722	0.314179	-2.29399	3.92724e-07	0.0217911
Cfh	199	218	190	293	264	501	272.421	0.707739	0.197614	3.58142	6.15884e-09	0.000341736
Steap3	43	53	45	26	25	24	36.2687	-0.978713	0.308125	-3.17635	2.68786e-08	0.00149141
Tnni1	0	0	0	2	2	4	1.27067	3.76152	1.67592	2.24445	4.47012e-07	0.0248034
Mr1	11	13	10	19	24	27	17.0787	0.96393	0.427454	2.25505	4.34883e-07	0.0241303
Glul	372	388	590	926	964	1033	706.084	1.03602	0.185739	5.57781	4.38956e-13	2.43563e-08
Lamc2	5	7	8	38	33	34	20.5693	2.3253	0.455819	5.10138	6.07695e-12	3.37191e-07
Spta1	16	21	19	10	9	11	14.4083	-0.973397	0.460356	-2.11444	6.21358e-07	0.0344773
Uck2	43	54	43	164	135	135	94.9211	1.57163	0.236425	6.64748	5.37349e-16	2.98159e-11
Atf3	4	3	3	19	8	8	7.561	1.75941	0.705667	2.49326	2.28119e-07	0.0126576
Lamb3	22	20	23	10	8	10	15.6866	-1.29107	0.453672	-2.84584	7.98296e-08	0.0044295
Hsd17b7	27	23	23	61	65	56	42.2402	1.24947	0.300141	4.16296	5.66155e-10	3.14142e-05
Cubn	3	3	3	11	10	8	6.3087	1.62563	0.726517	2.23757	4.55048e-07	0.0252493
Kcnj3	54	48	51	10	11	9	31.097	-2.42457	0.378548	-6.40491	2.71151e-15	1.50453e-10
Lamc3	0	1	1	7	9	7	4.09064	3.45775	1.21655	2.84225	8.07336e-08	0.00447967
Crat	544	505	559	408	369	282	449.701	-0.6599	0.192623	-3.42586	1.10449e-08	0.000612851
Stom	149	131	148	98	97	90	119.864	-0.657613	0.206045	-3.19161	2.54987e-08	0.00141485
Grb14	150	154	148	100	101	82	123.614	-0.739884	0.206751	-3.57863	6.22494e-09	0.000345403
Neb	2	5	4	32	24	28	15.5875	2.86856	0.568034	5.04997	7.96349e-12	4.4187e-07
Frzb	9	8	6	18	22	38	16.3207	1.66739	0.475145	3.50923	8.09935e-09	0.000449408
Xirp2	325	461	411	2146	2407	2411	1334.8	2.47205	0.15038	16.4387	1.82211e-65	1.01103e-60
Tfpi	87	93	79	57	46	70	72.1195	-0.659953	0.236688	-2.78828	9.54969e-08	0.00529884
Pamr1	6	6	5	13	14	28	11.62	1.59796	0.550083	2.90494	6.62004e-08	0.00367326
Sord	280	235	252	178	175	158	214.936	-0.654876	0.185688	-3.52676	7.58145e-09	0.000420672
Frmd5	112	119	136	237	232	201	172.492	0.804001	0.197596	4.06891	8.51244e-10	4.7233e-05
Atg13	52	56	57	93	83	89	71.3941	0.61379	0.23618	2.59882	1.68589e-07	0.00935452
Map1a	7	12	9	34	38	44	23.498	1.97578	0.406678	4.85833	2.13344e-11	1.18378e-06
Ivd	311	329	369	272	243	182	287.472	-0.589388	0.203205	-2.90046	6.71529e-08	0.00372611
Bcl2l11	18	20	17	9	9	13	14.3639	-0.906669	0.458856	-1.97593	8.67991e-07	0.0481622
E2f1	2	2	1	6	6	8	4.07608	1.92199	0.923908	2.08029	6.75819e-07	0.0374992
Edn3	0	0	0	39	51	40	21.2005	7.8109	1.22165	6.39373	2.91761e-15	1.61889e-10
Lrrcc1	7	8	6	14	18	25	12.6955	1.35505	0.507484	2.67012	1.3665e-07	0.00758232
Ccn5	4	7	8	12	29	30	14.5643	1.81212	0.519351	3.4892	8.73123e-09	0.00048447
Postn	68	115	66	119	209	428	160.54	1.49073	0.502571	2.9662	5.43381e-08	0.00301506
P2ry1	23	22	22	14	11	13	17.6537	-0.89084	0.418753	-2.12736	6.01763e-07	0.03339
Ppm1l	52	69	71	48	40	32	52.5332	-0.737371	0.281433	-2.62006	1.58444e-07	0.00879156
Mme	8	11	13	4	4	2	7.12585	-1.74119	0.693445	-2.51092	2.17017e-07	0.0120416
Tbx15	1	1	1	9	13	15	6.4552	3.54049	0.987661	3.58472	6.08144e-09	0.000337441
Gask1b	67	94	45	102	104	144	91.2228	0.689941	0.244128	2.82614	8.49083e-08	0.00471131
Tmem144	24	20	26	88	71	83	51.4616	1.71762	0.290208	5.91859	5.85203e-14	3.24712e-09
Hadh	682	631	741	481	445	380	566.059	-0.716392	0.177121	-4.04465	9.44395e-10	5.24016e-05
Sfrp2	2	3	2	6	9	16	6.08418	2.05027	0.784108	2.61479	1.60908e-07	0.00892831
Lrat	2	5	5	0	0	1	2.18393	-3.54719	1.49388	-2.37448	3.16718e-07	0.0175738
Dnajb4	105	103	110	167	161	174	136.041	0.585644	0.191141	3.06393	3.93692e-08	0.00218448
Rnf115	28	30	29	95	66	74	53.394	1.37076	0.286304	4.78776	3.03945e-11	1.6865e-06
Ccn1	33	33	38	49	68	72	48.2713	0.779925	0.276155	2.82423	8.54144e-08	0.00473939
Trp53inp1	22	20	28	41	36	43	31.5083	0.701392	0.327506	2.14161	5.80758e-07	0.0322245
Rragd	123	153	158	105	97	87	121.414	-0.650367	0.211152	-3.08009	3.72948e-08	0.00206938
Col15a1	217	314	177	292	371	474	302.508	0.604771	0.197825	3.0571	4.02783e-08	0.00223492
Svep1	19	30	22	65	68	107	50.4751	1.67271	0.295548	5.65968	2.73317e-13	1.51655e-08
Alad	36	32	30	20	18	17	25.7628	-0.903381	0.356891	-2.53125	2.04836e-07	0.0113657
Tpm2	19	21	16	83	125	89	57.9613	2.33991	0.305663	7.65519	3.47888e-19	1.93033e-14
Ak4	39	49	42	14	10	10	27.7364	-2.00074	0.378611	-5.28444	2.27245e-12	1.26091e-07
Lrp8	0	1	1	8	11	14	5.62494	3.96023	1.16889	3.38803	1.26869e-08	0.000703956
Col9a2	1	1	1	6	10	18	5.86845	3.39899	1.01277	3.35615	1.4244e-08	0.000790357
Cyp4b1	28	31	26	17	14	17	22.304	-0.896157	0.376564	-2.37982	3.12161e-07	0.0173209
Pink1	628	574	599	434	381	379	503.425	-0.65979	0.163832	-4.02724	1.01708e-09	5.64346e-05
Stmn1	11	16	11	15	25	32	17.9349	0.836177	0.42649	1.9606	8.99768e-07	0.0499254
Cnksr1	4	5	6	26	29	32	16.6485	2.45955	0.507988	4.84174	2.31955e-11	1.28705e-06
Acot7	63	59	59	41	40	42	50.9734	-0.630892	0.264341	-2.38666	3.0642e-07	0.0170023
Nppb	61	38	38	344	477	490	235.136	3.17398	0.220472	14.3963	9.8424e-52	5.46125e-47
Prxl2b	81	66	70	106	134	110	94.2171	0.617461	0.225092	2.74315	1.09672e-07	0.00608537
Mmp23	8	8	6	14	17	23	12.4117	1.21149	0.505655	2.39588	2.98814e-07	0.0165803
Sorcs2	15	21	18	5	4	5	11.4674	-2.01856	0.564318	-3.57698	6.26418e-09	0.000347581
Ablim2	17	19	19	10	11	9	14.2983	-0.944102	0.462207	-2.04259	7.40581e-07	0.0410926
Uchl1	5	8	6	15	16	24	12.042	1.45125	0.524369	2.76761	1.0177e-07	0.00564689
Cds1	2	4	3	17	26	19	11.6214	2.71658	0.635237	4.27648	3.42194e-10	1.89873e-05
Tesc	98	86	80	47	46	38	66.6375	-1.07837	0.253426	-4.25514	3.76512e-10	2.08915e-05
Atp2a2	13060	13543	14131	10066	9271	7538	11379.6	-0.65655	0.169186	-3.88063	1.87765e-09	0.000104185
Ift81	56	50	44	28	33	33	40.8879	-0.749983	0.291488	-2.57294	1.81732e-07	0.0100838
Pxmp2	35	31	34	22	24	18	27.6206	-0.712806	0.346184	-2.05904	7.11706e-07	0.0394904
Cit	1	4	2	17	19	17	9.81529	2.85658	0.703296	4.0617	8.78e-10	4.87176e-05
Ung	21	29	22	13	14	11	18.467	-0.9864	0.415465	-2.37421	3.16951e-07	0.0175867
Col1a2	261	356	241	426	508	688	405.963	0.83655	0.177021	4.72572	4.13256e-11	2.29304e-06
Eln	73	93	66	166	244	308	154.348	1.54297	0.216099	7.14012	1.68059e-17	9.32512e-13
Asb15	57	63	68	42	34	38	50.7386	-0.792157	0.270632	-2.92706	6.16691e-08	0.00342184
Ptn	10	6	3	16	22	38	15.2942	1.90034	0.516272	3.68088	4.18892e-09	0.000232431
Slc13a4	0	0	0	2	2	4	1.27067	3.76152	1.67592	2.24445	4.47012e-07	0.0248034
Gstk1	56	47	49	22	27	22	37.6114	-1.1718	0.310632	-3.7723	2.91514e-09	0.000161753
Anxa4	23	24	24	39	42	54	33.8887	0.846164	0.314182	2.69323	1.27531e-07	0.00707632
Add2	0	0	0	2	1	5	1.2512	3.74525	1.70571	2.19571	5.06654e-07	0.0281127
Gxylt2	11	12	10	14	18	34	16.0657	0.903045	0.454361	1.98751	8.44637e-07	0.0468664
Ret	18	30	17	4	4	3	12.8092	-2.62465	0.592421	-4.43038	1.69528e-10	9.40659e-06
Mfap5	69	70	46	90	100	234	98.271	1.08746	0.28664	3.7938	2.67373e-09	0.000148357
Rasgef1a	0	0	0	2	2	3	1.12408	3.57987	1.72488	2.07542	6.83895e-07	0.0379473
Erc1	32	51	51	30	30	25	36.7459	-0.720513	0.316401	-2.27722	4.10426e-07	0.0227733
Emp1	129	173	106	187	226	384	196.004	0.873336	0.224453	3.89096	1.7995e-09	9.98488e-05
Plbd1	59	50	48	36	37	32	44.0412	-0.65045	0.286128	-2.27328	4.1468e-07	0.0230093
Art4	31	25	33	14	9	20	22.164	-1.13749	0.395167	-2.87851	7.201e-08	0.00399562
Mgp	200	150	128	279	351	574	273.393	1.22963	0.222212	5.5336	5.65408e-13	3.13728e-08
St8sia1	0	0	0	3	2	3	1.3002	3.78431	1.66345	2.27498	4.12842e-07	0.0229074
Tspan9	74	102	85	141	147	123	111.683	0.594259	0.215555	2.75688	1.0517e-07	0.00583555
Rtn2	64	61	67	34	34	32	49.179	-1.01332	0.274353	-3.69348	3.9867e-09	0.00022121
Sbk2	5	5	4	1	0	0	2.56478	-3.7743	1.44393	-2.6139	1.61324e-07	0.0089514
Csrp3	1224	964	1054	1768	1704	1704	1399.77	0.603175	0.15814	3.81419	2.46241e-09	0.000136632
Pcsk6	137	165	129	77	85	123	119.093	-0.679429	0.205943	-3.29911	1.74799e-08	0.000969906
Nox4	1	2	2	5	4	13	4.3004	2.0331	0.933397	2.17818	5.29724e-07	0.0293928
Stard10	19	16	15	6	3	6	10.9897	-1.81419	0.565801	-3.20641	2.42226e-08	0.00134404
Nupr1	7	8	5	10	14	22	10.712	1.11127	0.544986	2.03908	7.4687e-07	0.0414416
Dgat2	437	404	491	285	278	246	360.588	-0.78687	0.177321	-4.43754	1.63987e-10	9.09912e-06
Aqp8	2	1	3	78	75	62	36.3174	5.10037	0.647542	7.8765	6.06756e-20	3.3667e-15
Dkk3	5	5	4	13	17	35	12.6314	2.11214	0.57052	3.70213	3.8531e-09	0.000213797
Cpxm2	5	7	13	108	93	64	48.1335	3.35348	0.402547	8.33064	1.44907e-21	8.04048e-17
Acsm5	1	2	3	0	0	0	1.02512	-3.51505	1.78914	-1.96466	8.9127e-07	0.0494539
Art1	136	139	141	75	91	77	110.702	-0.846755	0.20743	-4.08212	8.04283e-10	4.46272e-05
Fgf13	67	62	65	45	39	31	52.1383	-0.81832	0.276541	-2.95913	5.56002e-08	0.00308509
Magix	31	30	29	19	18	15	23.9167	-0.859097	0.367675	-2.33657	3.50745e-07	0.0194618
Fgf16	24	21	18	6	6	7	13.848	-1.80608	0.504287	-3.58146	6.15773e-09	0.000341674
Col4a5	52	78	64	120	117	136	93.4783	0.872392	0.219557	3.97341	1.27687e-09	7.08498e-05
Pak3	0	0	0	3	3	3	1.46625	3.9568	1.61361	2.45215	2.55927e-07	0.0142006
Bgn	390	429	303	582	736	1081	574.235	1.00462	0.184761	5.43741	9.74299e-13	5.40609e-08
Adprhl1	450	364	428	727	724	703	564.242	0.722345	0.164048	4.40324	1.92199e-10	1.06645e-05
Pdgfrl	9	8	5	13	15	23	11.9039	1.12594	0.517339	2.1764	5.32113e-07	0.0295254
Nr3c2	24	24	32	18	19	12	21.7907	-0.772559	0.392343	-1.96909	8.82056e-07	0.0489426
Sorbs2	324	346	351	764	726	708	533.313	1.04019	0.155867	6.67357	4.49948e-16	2.49663e-11
Pdlim3	11	14	10	25	26	33	19.5092	1.18639	0.408519	2.90412	6.63726e-08	0.00368282
Adcy7	24	33	23	39	53	87	42.0126	1.06914	0.315687	3.38671	1.27481e-08	0.000707356
Mylk3	628	714	740	366	384	358	536.264	-0.977903	0.154826	-6.31615	4.83295e-15	2.68166e-10
Gpt2	43	48	65	31	36	29	42.3994	-0.771764	0.300286	-2.5701	1.83231e-07	0.0101669
Tecr	265	265	276	181	190	153	223.658	-0.685874	0.184313	-3.72124	3.57279e-09	0.000198243
Il15	25	20	22	11	13	12	17.3374	-0.972592	0.425326	-2.2867	4.00337e-07	0.0222135
Gnao1	26	31	27	70	86	96	54.9981	1.50686	0.270371	5.57331	4.50457e-13	2.49945e-08
Mmp15	90	136	102	76	75	59	90.1966	-0.699959	0.237316	-2.94949	5.73649e-08	0.00318301
Slc27a1	139	91	129	77	78	71	98.6562	-0.743109	0.237128	-3.13378	3.11007e-08	0.00172569
X6430548M08Rik	13	17	17	46	41	42	29.0808	1.38942	0.351619	3.9515	1.39963e-09	7.76613e-05
Crispld2	85	87	83	107	139	164	109.523	0.601639	0.206414	2.91471	6.41617e-08	0.00356014
Rab3a	41	35	33	22	23	22	29.5674	-0.775383	0.3338	-2.3229	3.63769e-07	0.0201845
Tbx20	105	125	94	165	159	203	140.374	0.62687	0.19107	3.28084	1.8653e-08	0.001035
Acta1	266	437	597	4810	4989	4824	2604.75	3.42345	0.215413	15.8925	1.28806e-61	7.14707e-57
Kcnj5	74	82	88	46	50	44	64.5458	-0.871703	0.247836	-3.51726	7.85829e-09	0.000436033
Dixdc1	11	14	13	6	5	5	9.09687	-1.31638	0.585433	-2.24856	4.4228e-07	0.0245408
Pde4a	59	66	59	41	49	31	51.2889	-0.666383	0.278022	-2.39687	2.98008e-07	0.0165356
Fam81a	17	24	25	10	13	11	16.785	-1.0285	0.435427	-2.36206	3.27531e-07	0.0181737
Bckdhb	51	42	49	32	29	25	38.456	-0.792782	0.306103	-2.58992	1.73011e-07	0.00959986
Tent5a	16	15	17	39	34	44	27.1808	1.20852	0.354335	3.41066	1.16796e-08	0.000648063
Dnaja4	64	74	77	127	122	102	94.2905	0.645001	0.227835	2.831	8.36278e-08	0.00464025
Col12a1	2	4	1	7	8	16	6.08136	2.05669	0.789055	2.60652	1.64845e-07	0.00914677
Adamts7	20	25	27	14	14	15	19.2807	-0.817094	0.401597	-2.03461	7.54955e-07	0.0418902
Plscr1	19	17	15	54	60	50	35.52	1.61773	0.331705	4.87701	1.94113e-11	1.07707e-06
Nt5e	14	13	23	39	51	56	32.1378	1.46175	0.346321	4.22081	4.38709e-10	2.43427e-05
Dclk3	0	0	0	2	4	5	1.74935	4.22239	1.55895	2.70848	1.21814e-07	0.00675912
Trib1	23	24	34	65	59	48	42.1619	1.02317	0.310391	3.29638	1.76511e-08	0.000979407
Scn5a	207	319	314	185	163	155	225.408	-0.799666	0.20288	-3.94157	1.45892e-09	8.09509e-05
Hhatl	85	88	89	70	60	52	74.6841	-0.588958	0.241395	-2.43981	2.64838e-07	0.0146951
Cish	63	50	40	90	91	99	71.6405	0.797334	0.244556	3.26033	2.00556e-08	0.00111283
X1700025G04Rik	48	53	54	86	97	105	73.1176	0.8176	0.231946	3.52495	7.63344e-09	0.000423557
Malt1	9	12	12	17	19	30	16.173	0.912968	0.442371	2.06381	7.03518e-07	0.0390361
Resf1	23	27	21	57	50	48	37.469	1.06278	0.31154	3.41137	1.1649e-08	0.000646366
Cdv3	125	152	150	254	258	273	200.442	0.807402	0.174497	4.62702	6.6855e-11	3.70958e-06
Alpk2	97	115	111	238	219	179	159.627	0.919989	0.208506	4.41229	1.84341e-10	1.02285e-05
Arhgef17	86	109	90	46	43	51	71.2446	-1.09731	0.238318	-4.60439	7.45527e-11	4.13671e-06
Fbxo21	58	58	65	39	43	40	50.8371	-0.64229	0.266523	-2.40988	2.87592e-07	0.0159576
Itgbl1	15	20	16	44	65	93	40.852	1.89417	0.333416	5.68111	2.41177e-13	1.33822e-08
Dhrs7c	125	119	125	74	73	71	98.6822	-0.830855	0.213259	-3.89599	1.76257e-09	9.77998e-05
Phldb2	26	38	27	46	45	59	39.675	0.646413	0.295573	2.18698	5.18034e-07	0.0287441
Igf2bp2	3	4	5	11	11	11	7.42687	1.3883	0.653399	2.12474	6.05701e-07	0.0336085
Pank1	74	78	75	51	58	46	64.123	-0.617945	0.247537	-2.49637	2.26125e-07	0.012547
Vps8	31	31	35	52	52	50	41.7174	0.596092	0.2885	2.06618	6.9947e-07	0.0388115
Qsox1	33	39	46	78	82	87	60.276	0.991508	0.255495	3.88073	1.8769e-09	0.000104144
Ucp2	104	107	98	179	186	203	144.929	0.804323	0.185388	4.3386	2.58425e-10	1.43392e-05
Egr3	2	2	1	9	4	8	4.27233	2.00144	0.924675	2.16448	5.48368e-07	0.0304273
B3galt2	4	4	3	13	16	14	8.8744	1.89611	0.633281	2.99411	4.96063e-08	0.0027525
Iqsec1	79	93	84	59	52	46	69.4217	-0.76855	0.244836	-3.13904	3.05477e-08	0.001695
Dhrs11	66	59	64	44	42	38	52.6493	-0.678003	0.26677	-2.54152	1.98912e-07	0.011037
Ifit1	12	10	11	11	26	36	17.1851	1.04303	0.458374	2.2755	4.12275e-07	0.0228759
Tiparp	18	20	23	37	41	37	29.1773	0.843991	0.338061	2.49657	2.26003e-07	0.0125403
Grip1	0	0	0	3	4	4	1.77889	4.23907	1.54638	2.74129	1.10294e-07	0.00611988
Filip1	41	83	80	136	116	124	96.0534	0.820388	0.248705	3.29864	1.75097e-08	0.00097156
Parm1	137	161	146	82	71	77	113.233	-1.01728	0.205789	-4.94333	1.38409e-11	7.6799e-07
Rrp12	17	26	23	72	63	70	44.6294	1.56765	0.300079	5.22414	3.15331e-12	1.74968e-07
Egln3	76	95	64	32	33	27	55.0228	-1.41591	0.277016	-5.11128	5.76668e-12	3.19976e-07
Fam124a	9	10	8	20	22	24	15.2953	1.215	0.456148	2.66361	1.39325e-07	0.00773074
Pkig	149	135	117	85	93	90	112.131	-0.653897	0.206812	-3.16179	2.82593e-08	0.00156802
Ror1	8	8	10	13	21	24	13.7467	1.07051	0.481368	2.22389	4.71384e-07	0.0261557
Pdzrn3	31	37	40	61	52	58	46.3237	0.593107	0.278992	2.12589	6.03967e-07	0.0335123
Haus8	19	23	23	33	43	41	30.0533	0.773217	0.331232	2.33437	3.52814e-07	0.0195766
Acta2	257	328	189	118	118	117	188.913	-1.19485	0.205538	-5.81331	1.10387e-13	6.12503e-09
Gramd4	40	49	40	27	30	26	35.5176	-0.703903	0.307718	-2.2875	3.99496e-07	0.0221668
Aldh5a1	38	42	43	30	27	24	34.2935	-0.669332	0.314464	-2.12849	6.00082e-07	0.0332967
Ttc38	23	27	25	15	16	14	20.1429	-0.806153	0.392658	-2.05307	7.22084e-07	0.0400663
Adamtsl2	41	44	40	107	162	215	98.5943	1.86022	0.247606	7.51284	1.04277e-18	5.78604e-14
Slain2	150	171	173	303	268	309	227.505	0.762258	0.172338	4.42304	1.75398e-10	9.73232e-06
Slc9a3	1	1	1	10	10	9	5.25367	3.20589	1.0167	3.15325	2.90995e-08	0.00161464
Igfbp7	248	256	179	263	343	517	295.436	0.623352	0.202549	3.07753	3.76164e-08	0.00208722
Qsox2	25	26	25	16	15	16	20.6349	-0.765885	0.386421	-1.98199	8.55693e-07	0.0474798
Adamts2	52	79	53	72	94	131	78.7089	0.606909	0.246399	2.46311	2.48231e-07	0.0137736
Fgf1	246	256	276	179	180	148	216.119	-0.681871	0.187094	-3.64455	4.8275e-09	0.000267864
Ttll7	9	9	14	25	32	31	19.7508	1.38135	0.417721	3.30687	1.70028e-08	0.000943434
Acaa2	940	809	949	547	497	380	696.877	-0.980456	0.192312	-5.09827	6.17764e-12	3.42779e-07
Ttc7	25	22	20	10	14	11	17.155	-1.01052	0.429342	-2.35365	3.35038e-07	0.0185902
Apln	23	47	24	8	10	10	20.3963	-1.81133	0.441048	-4.10687	7.2278e-10	4.01049e-05
Frem2	31	36	39	89	97	80	61.6148	1.26157	0.263268	4.79197	2.97646e-11	1.65155e-06
Apbb1	112	85	102	65	61	50	80.2036	-0.832804	0.245803	-3.3881	1.26838e-08	0.000703788
Lrg1	41	31	43	20	24	17	29.7504	-0.987343	0.346814	-2.84689	7.95651e-08	0.00441483
Ralgapa2	65	117	101	72	66	55	79.7678	-0.608257	0.256499	-2.37138	3.19386e-07	0.0177218
Myom3	4	4	3	10	10	11	6.91	1.42181	0.67614	2.10284	6.39427e-07	0.0354799
X2210407C18Rik	10	16	10	3	4	5	8.02615	-1.65889	0.644117	-2.57545	1.80419e-07	0.0100109
Krt80	1	1	2	7	8	9	4.5683	2.50525	0.95325	2.62812	1.54737e-07	0.00858591
Fgf2	16	21	17	8	8	12	13.6864	-1.02608	0.473598	-2.16657	5.4549e-07	0.0302676
Itih2	1	1	1	5	4	7	3.08362	2.33148	1.12285	2.07641	6.82255e-07	0.0378563
Man1c1	51	61	52	35	37	42	46.4117	-0.598829	0.272113	-2.20067	5.00291e-07	0.0277596
Tap1	21	14	14	15	65	24	25.3598	1.01317	0.459169	2.20653	4.92847e-07	0.0273466
Enpp1	13	15	10	20	26	45	20.9008	1.16635	0.412308	2.82884	8.41955e-08	0.00467176
Serpine1	47	43	50	117	122	125	83.1624	1.30453	0.23038	5.66249	2.68879e-13	1.49193e-08
Arid5a	6	10	6	23	15	18	12.9052	1.28783	0.5085	2.53261	2.04044e-07	0.0113218
Azin1	112	105	94	213	152	190	143.744	0.768017	0.207714	3.69747	3.92444e-09	0.000217755
Slc2a12	7	12	9	4	3	2	6.24619	-1.69494	0.732925	-2.31257	3.73893e-07	0.0207462
Slc20a2	161	195	203	127	118	99	151.893	-0.761873	0.205283	-3.71133	3.71571e-09	0.000206174
Fam13a	19	23	22	55	43	45	34.3391	1.09557	0.325131	3.36961	1.35661e-08	0.00075274
Eef1a1	1398	1468	1218	2066	2417	3286	1943.54	0.840064	0.148881	5.64253	3.01995e-13	1.67568e-08
Tgm2	152	173	200	327	338	308	248.611	0.82279	0.181552	4.53199	1.05306e-10	5.84311e-06
Ppm1k	79	88	90	50	49	58	69.337	-0.786798	0.236079	-3.33278	1.54962e-08	0.00085984
Dusp8	27	28	26	48	43	39	35.1419	0.617726	0.312818	1.97472	8.70479e-07	0.0483003
Inpp4b	49	41	41	95	86	88	66.3372	0.968094	0.249608	3.87846	1.89447e-09	0.000105118
Ano10	46	43	37	19	21	22	31.5822	-1.09838	0.328186	-3.34682	1.4732e-08	0.000817433
Snn	27	30	26	14	14	16	21.2914	-0.989763	0.384674	-2.57299	1.81707e-07	0.0100824
Wnk2	56	88	90	22	17	13	48.4602	-2.23016	0.3263	-6.83469	1.48112e-16	8.21829e-12
Slc24a2	0	1	1	7	6	8	3.73907	3.31936	1.231	2.69648	1.26293e-07	0.00700759
Rnf144b	25	27	54	81	121	89	65.6241	1.38187	0.299528	4.6135	7.13577e-11	3.95942e-06
AW551984	1	1	0	12	17	16	7.61926	4.41676	1.1337	3.89589	1.7633e-09	9.78401e-05
Spon1	30	39	37	68	76	79	54.2437	0.999938	0.262868	3.80395	2.56648e-09	0.000142407
P3h2	3	3	3	11	13	14	7.68635	2.00084	0.685306	2.91963	6.31577e-08	0.00350443
Hrc	815	939	1031	578	532	399	724.443	-0.938149	0.191927	-4.88806	1.83529e-11	1.01835e-06
Mical2	71	109	92	146	138	148	116.568	0.60113	0.208911	2.87744	7.22533e-08	0.00400912
Snx10	16	16	17	35	43	50	29.0125	1.30404	0.346211	3.7666	2.98243e-09	0.000165486
Ptov1	88	79	77	56	56	58	69.3994	-0.595069	0.23695	-2.51137	2.1674e-07	0.0120263
Gdf15	0	0	0	3	4	6	2.07205	4.46555	1.50315	2.97079	5.35319e-08	0.00297032
Car14	91	103	119	69	67	58	85.2882	-0.756949	0.23322	-3.24564	2.11195e-08	0.00117186
Ctss	35	34	25	36	62	77	43.9554	0.806269	0.304185	2.65059	1.44811e-07	0.00803512
Creb3l2	44	59	46	67	84	105	66.4834	0.700144	0.245836	2.84801	7.92853e-08	0.00439931
Mybpc2	23	26	32	167	165	156	93.5324	2.5233	0.253887	9.93868	5.09209e-28	2.82545e-23
Golga4	313	482	481	678	808	733	578.338	0.731612	0.178146	4.1068	7.23006e-10	4.01175e-05
Alpk3	98	148	149	221	227	222	176.445	0.69585	0.196973	3.53271	7.41287e-09	0.000411318
Irs2	11	14	13	27	28	23	19.253	0.972907	0.409529	2.37567	3.15694e-07	0.0175169
Cnst	67	77	75	50	47	46	60.7299	-0.683644	0.249741	-2.73742	1.116e-07	0.00619237
Pdk2	386	383	437	310	289	237	343.689	-0.590005	0.185538	-3.17996	2.65458e-08	0.00147295
Tlr4	13	18	14	40	29	45	26.1082	1.26719	0.367568	3.44751	1.01966e-08	0.000565778
Itga9	82	143	118	186	221	189	155.402	0.734903	0.210907	3.48448	8.88653e-09	0.000493087
Prune2	68	115	138	188	257	206	160.727	0.951895	0.234113	4.06597	8.62063e-10	4.78333e-05
Whrn	28	28	27	14	12	7	19.6662	-1.39131	0.422104	-3.29614	1.76663e-08	0.000980248
Tgfb2	14	16	11	32	36	47	25.4806	1.4077	0.370997	3.79437	2.66768e-09	0.000148022
Synpo2l	129	129	138	722	654	699	405.935	2.32039	0.167624	13.8428	2.53472e-48	1.40644e-43
Ppl	9	8	14	4	3	4	7.11692	-1.57457	0.681901	-2.30909	3.77361e-07	0.0209386
Zdhhc2	4	6	4	18	22	28	13.3029	2.19946	0.544435	4.03989	9.63776e-10	5.3477e-05
Kcne1	14	14	13	7	5	8	10.2391	-1.11277	0.545023	-2.04169	7.42193e-07	0.0411821
Dnajc28	42	54	56	32	35	31	41.9246	-0.702522	0.290887	-2.4151	2.83504e-07	0.0157308
Nhsl1	21	27	22	14	12	12	18.1332	-0.948104	0.415779	-2.28031	4.0711e-07	0.0225893
Fgl2	73	80	60	353	292	364	200.302	2.17431	0.195405	11.1272	1.66615e-33	9.24497e-29
Rhou	6	7	7	28	31	32	18.1833	2.11221	0.463297	4.55908	9.25971e-11	5.13794e-06
Tnni3k	109	121	121	84	82	70	98.6078	-0.637752	0.217897	-2.92685	6.17115e-08	0.00342418
Maob	31	37	33	14	13	10	23.3087	-1.5138	0.388737	-3.89414	1.77605e-09	9.85474e-05
Thbs1	12	17	7	51	31	32	24.9087	1.6132	0.412012	3.91541	1.62653e-09	9.0251e-05
Fmo2	29	26	58	55	53	83	50.1141	0.662976	0.312822	2.11934	6.13865e-07	0.0340615
Zfp704	24	33	29	44	46	53	37.7976	0.65966	0.298406	2.21061	4.87731e-07	0.0270627
Kyat3	24	21	26	13	13	13	18.5233	-0.939798	0.412016	-2.28098	4.06397e-07	0.0225498
Pitpnc1	75	90	88	55	59	57	71.0039	-0.635941	0.234901	-2.70728	1.22258e-07	0.00678372
Zbtb38	31	35	41	53	58	64	46.6413	0.632833	0.275604	2.29616	3.90478e-07	0.0216665
Ppp1r15a	24	21	18	42	34	35	28.9419	0.750355	0.342367	2.19167	5.11897e-07	0.0284036
Erc2	0	0	0	2	3	2	1.14355	3.59719	1.72038	2.09093	6.58433e-07	0.0365345
Efhd2	36	39	34	75	78	93	58.3883	1.09774	0.254994	4.30498	3.00978e-10	1.67003e-05
Col16a1	15	21	13	25	30	43	24.0018	0.917511	0.373726	2.45504	2.5388e-07	0.014087
Creg1	116	96	105	66	69	75	88.384	-0.671947	0.220869	-3.04228	4.23144e-08	0.0023479
Slc25a34	261	226	267	166	171	156	209.698	-0.684363	0.1844	-3.71128	3.71637e-09	0.00020621
Tet2	17	27	22	41	31	46	30.3253	0.765722	0.336193	2.27762	4.09987e-07	0.0227489
Ccdc8	11	14	12	17	24	29	17.532	0.837255	0.422199	1.98308	8.53506e-07	0.0473585
Pla2g5	28	32	28	6	2	3	16.8343	-3.06688	0.558957	-5.48678	7.37693e-13	4.09324e-08
Slc7a1	48	77	45	45	32	34	47.0131	-0.670825	0.297705	-2.25332	4.36843e-07	0.0242391
Inhba	2	4	1	9	6	10	5.22199	1.76801	0.813379	2.17367	5.35806e-07	0.0297303
Fmod	1	1	0	11	14	25	8.26423	4.54778	1.1324	4.01606	1.06655e-09	5.91796e-05
Nppa	61	42	45	356	858	1489	448.826	4.06047	0.544834	7.45267	1.64844e-18	9.14672e-14
Amot	13	18	15	62	59	53	36.312	1.85644	0.337148	5.5063	6.60415e-13	3.66445e-08
Kcnj2	38	45	34	24	20	27	31.4251	-0.793719	0.324684	-2.44459	2.61354e-07	0.0145017
Gck	10	8	25	44	61	51	32.7833	1.7791	0.380387	4.67709	5.244e-11	2.90974e-06
Shisa4	4	4	4	19	14	15	9.92067	1.93497	0.607506	3.1851	2.6079e-08	0.00144705
Slc16a6	6	9	7	16	16	17	11.7048	1.08555	0.513067	2.11581	6.19256e-07	0.0343606
Csdc2	73	68	94	38	34	24	56.1526	-1.35637	0.288722	-4.69786	4.73812e-11	2.62904e-06
Klhl23	49	64	55	38	36	39	46.9952	-0.641971	0.273664	-2.34584	3.42138e-07	0.0189842
Bag2	45	46	40	88	89	82	64.6571	0.916163	0.248742	3.68318	4.15121e-09	0.000230338
Ammecr1	17	20	22	42	38	43	30.0887	0.987712	0.334976	2.9486	5.75299e-08	0.00319216
Cilp	23	29	19	145	163	314	110.696	3.03128	0.288391	10.511	1.38535e-30	7.6869e-26
Osbpl6	14	19	21	9	10	7	13.4867	-1.12089	0.486138	-2.3057	3.80763e-07	0.0211274
Frmpd3	3	3	3	0	1	0	1.7043	-3.1385	1.55818	-2.01421	7.92758e-07	0.0439878
Mfap4	50	56	34	102	147	233	100.336	1.68674	0.264529	6.37638	3.26791e-15	1.81327e-10
Lgr6	61	66	63	22	17	15	41.335	-1.88097	0.316794	-5.93752	5.21507e-14	2.89369e-09
Gpr153	31	34	25	36	45	65	38.6717	0.611446	0.304216	2.00991	8.00929e-07	0.0444412
Abra	27	21	21	122	69	66	54.4388	1.84639	0.33045	5.58749	4.15185e-13	2.30374e-08
Egflam	29	22	20	12	12	13	18.1702	-1.01682	0.420194	-2.41988	2.79804e-07	0.0155255
Tmem82	21	20	25	11	12	12	16.9948	-0.991592	0.429136	-2.31067	3.75785e-07	0.0208512
A530016L24Rik	48	38	40	9	7	5	25.0696	-2.65513	0.436614	-6.08119	2.15001e-14	1.19297e-09
Otud1	19	16	15	99	41	37	38.2225	1.78711	0.405245	4.40996	1.86328e-10	1.03388e-05
Mdga1	16	20	16	8	9	6	12.6357	-1.24106	0.501533	-2.47452	2.40443e-07	0.0133415
Ubxn10	4	7	5	1	1	1	3.20142	-2.48262	1.11726	-2.22207	4.73598e-07	0.0262785
Prr33	15	16	16	7	6	7	11.2837	-1.30632	0.526995	-2.47881	2.37569e-07	0.013182
Adamtsl5	75	74	71	113	136	122	97.9609	0.682212	0.213502	3.19535	2.51705e-08	0.00139663
Adgrd1	15	16	12	3	4	4	9.10707	-2.04167	0.630569	-3.23782	2.17069e-08	0.00120445
Gpr22	43	41	39	21	13	20	29.8123	-1.26163	0.344342	-3.66389	4.47692e-09	0.000248411
Gpr146	113	115	99	71	78	66	90.9446	-0.67246	0.22063	-3.04791	4.15309e-08	0.00230443
Dok7	27	27	30	59	65	64	44.935	1.08881	0.284631	3.82533	2.35365e-09	0.000130597
Scml4	6	8	4	12	12	18	9.79522	1.14321	0.564206	2.02624	7.70282e-07	0.0427406
Ankrd45	2	1	1	10	12	8	5.61466	2.84216	0.921525	3.08419	3.67844e-08	0.00204106
Mylk4	200	246	252	64	53	41	145.197	-2.20273	0.226745	-9.71455	4.71111e-27	2.61405e-22
Napepld	4	4	6	15	15	15	9.73242	1.61174	0.587838	2.74181	1.1012e-07	0.00611025
Tst	13	12	13	5	7	6	9.42598	-1.15438	0.568318	-2.03123	7.61109e-07	0.0422317
Lrrc3b	23	22	17	11	9	10	15.4781	-1.11797	0.452366	-2.47138	2.42563e-07	0.0134591
Proser2	5	6	7	16	20	19	12.0001	1.53684	0.527466	2.91363	6.43856e-08	0.00357256
Olfr1033	9	8	13	17	17	29	15.2206	0.978386	0.461436	2.12031	6.12394e-07	0.0339799
Dipk2a	41	43	35	122	85	99	70.4089	1.29963	0.259987	4.99882	1.03958e-11	5.7683e-07
Cox19	42	35	34	68	73	63	52.3318	0.808954	0.271121	2.98374	5.13183e-08	0.0028475
Chrm2	99	122	125	75	77	77	96.3265	-0.666117	0.214942	-3.09905	3.49887e-08	0.00194142
Lrtm1	299	398	399	233	283	245	310.818	-0.593915	0.176083	-3.37292	1.34041e-08	0.000743755
Ifit2	33	33	32	37	72	91	48.5567	0.933247	0.302849	3.08156	3.71116e-08	0.00205921
Otulin	23	25	26	72	67	76	47.589	1.46599	0.285389	5.13681	5.03614e-12	2.7944e-07
Igfals	7	4	4	26	24	18	13.7801	2.11858	0.541406	3.91311	1.64211e-09	9.11155e-05
Myorg	13	16	14	6	6	5	10.1133	-1.40659	0.560803	-2.50818	2.18711e-07	0.0121356
Smco1	19	15	17	9	10	8	13.1615	-0.990374	0.484173	-2.0455	7.3541e-07	0.0408057
Rbp1	11	10	9	16	23	36	17.0419	1.22719	0.447923	2.73974	1.10816e-07	0.00614884
Ppm1e	10	12	13	37	38	51	26.2791	1.76697	0.377892	4.67586	5.27547e-11	2.9272e-06
Scn4b	24	21	25	4	3	2	13.4903	-3.03095	0.615504	-4.92434	1.52549e-11	8.46449e-07
Bdh1	18	12	16	57	64	40	34.4354	1.74575	0.359054	4.86207	2.0935e-11	1.16162e-06
Cystm1	34	31	28	49	52	57	41.516	0.688961	0.287277	2.39824	2.96897e-07	0.0164739
Mpeg1	25	22	17	30	50	66	34.192	1.09701	0.338361	3.24212	2.13825e-08	0.00118645
Spsb4	9	10	8	28	23	19	16.1374	1.31573	0.460041	2.86003	7.6343e-08	0.00423604
Tmem164	52	74	71	44	42	44	54.7308	-0.668774	0.263517	-2.53788	2.00997e-07	0.0111527
Lrrc4b	10	14	11	2	1	1	6.61623	-3.19478	0.893221	-3.5767	6.27111e-09	0.000347965
Dusp18	75	89	75	52	49	45	64.6177	-0.776487	0.246928	-3.14459	2.99742e-08	0.00166318
Kcnv2	15	9	15	5	5	5	9.16181	-1.45911	0.599044	-2.43574	2.67837e-07	0.0148615
Fam180a	1	0	0	2	2	6	1.7393	3.10729	1.56448	1.98615	8.47354e-07	0.0470171
Klhl34	4	6	6	24	20	18	12.9119	1.89297	0.536389	3.5291	7.51474e-09	0.000416971
Gal3st3	8	6	7	3	3	1	4.7756	-1.64784	0.832272	-1.97993	8.59868e-07	0.0477115
Col6a3	91	134	82	136	156	204	131.818	0.614861	0.210984	2.91425	6.42576e-08	0.00356546
Pdp2	35	38	38	18	19	14	27.3353	-1.18889	0.354365	-3.35498	1.43045e-08	0.000793711
F2r	43	57	44	76	72	112	66.2519	0.770911	0.249517	3.08961	3.61195e-08	0.00200416
Cxcr6	1	0	0	4	2	4	1.79837	3.1428	1.54404	2.03544	7.53452e-07	0.0418068
Gja3	23	20	20	14	12	9	16.5589	-0.913178	0.438046	-2.08466	6.68625e-07	0.0371
Zadh2	101	117	116	69	78	78	93.5466	-0.643191	0.212831	-3.02207	4.5245e-08	0.00251051
Nrap	463	660	710	1470	1089	1080	910.632	0.935227	0.19984	4.67988	5.17308e-11	2.87038e-06
Kcnk3	230	206	213	161	146	104	178.906	-0.716065	0.216163	-3.31262	1.66574e-08	0.000924267
Syt12	2	1	3	11	9	11	6.08254	2.29254	0.805864	2.84483	8.0083e-08	0.00444356
Sorl1	12	13	13	31	29	26	20.5765	1.11256	0.400603	2.77722	9.88102e-08	0.00548268
Krt8	0	0	0	6	8	8	3.55777	5.23907	1.37652	3.80603	2.54498e-09	0.000141213
Clip1	169	266	288	370	393	394	311.398	0.609899	0.191728	3.18107	2.64448e-08	0.00146734
Vgll2	0	0	0	4	9	5	2.93184	4.95708	1.42544	3.47757	9.11883e-09	0.000505976
Armcx4	10	14	11	69	52	54	34.6535	2.26133	0.365684	6.18384	1.12748e-14	6.25605e-10
Nlrc3	2	4	3	38	46	32	20.5464	3.62722	0.584157	6.20933	9.58959e-15	5.32097e-10
Calhm5	3	3	2	9	8	13	6.1822	1.82443	0.747134	2.4419	2.63309e-07	0.0146102
Rasl11b	28	19	27	50	54	68	40.4623	1.13186	0.303564	3.72858	3.47035e-09	0.000192559
Shisa3	0	1	1	4	5	5	2.60492	2.73532	1.30908	2.0895	6.60739e-07	0.0366624
2023-09-06	10	10	7	25	26	28	17.4268	1.47608	0.440769	3.34887	1.46234e-08	0.000811409
Adra1b	42	36	38	20	18	13	28.2788	-1.25157	0.356172	-3.51396	7.95652e-09	0.000441483
Fam78a	21	27	20	10	12	11	16.932	-1.11307	0.432287	-2.57484	1.80737e-07	0.0100285
Fam131a	28	34	33	13	13	12	22.4128	-1.39198	0.388847	-3.57976	6.19814e-09	0.000343916
Gja1	325	339	238	180	162	146	233.684	-0.945753	0.195848	-4.82902	2.47278e-11	1.37207e-06
Prkca	29	39	41	59	60	58	47.4485	0.630589	0.277399	2.27322	4.14746e-07	0.023013
Mical3	56	84	83	130	128	118	99.4292	0.690008	0.225672	3.05758	4.02136e-08	0.00223133
Klhdc1	30	28	31	19	18	19	24.3534	-0.742585	0.360185	-2.06167	7.07169e-07	0.0392387
Hbb.bs	143	161	53	33	40	47	79.8283	-1.64398	0.315858	-5.20482	3.49972e-12	1.94189e-07
Lrrc15	38	48	43	17	13	9	28.4538	-1.78569	0.372331	-4.79598	2.91746e-11	1.61881e-06
Cx3cr1	11	10	6	10	23	35	15.3134	1.23029	0.493713	2.49191	2.2899e-07	0.012706
Magi3	53	71	59	45	40	32	50.4037	-0.704492	0.278791	-2.52696	2.07357e-07	0.0115056
Jun	53	52	46	98	68	74	65.1859	0.606375	0.260082	2.33148	3.55548e-07	0.0197283
Prkg1	16	19	20	36	37	44	28.3247	1.01231	0.3421	2.9591	5.56057e-08	0.00308539
Fbxo31	119	113	149	78	82	76	103.79	-0.764348	0.220251	-3.47035	9.36746e-09	0.000519772
Jam2	192	220	207	144	127	163	175.958	-0.58684	0.178076	-3.29544	1.77097e-08	0.00098266
Myh7	84	66	100	1024	759	1364	549.268	3.56243	0.212756	16.7442	1.12526e-67	6.24371e-63
Mllt11	9	8	10	25	30	34	18.9959	1.64002	0.430615	3.80855	2.51918e-09	0.000139782
Aldh1a1	37	44	52	53	82	122	63.5669	0.852138	0.27843	3.06051	3.98215e-08	0.00220957
Plxnb1	32	43	42	14	12	10	25.8671	-1.76587	0.382874	-4.61214	7.18257e-11	3.98539e-06
Sh2d4a	15	20	20	52	46	41	32.184	1.27537	0.339553	3.75603	3.11112e-09	0.000172627
Ech1	1049	728	869	599	555	465	720.106	-0.774129	0.194586	-3.97834	1.25069e-09	6.93972e-05
Stum	2	4	3	0	1	0	1.69103	-3.13043	1.56517	-2.00007	8.19889e-07	0.0454932
Tmem179	6	4	8	1	1	1	3.59102	-2.66763	1.09649	-2.43288	2.69962e-07	0.0149794
Spcs3	58	59	52	102	107	130	83.6383	0.92618	0.222321	4.16595	5.58794e-10	3.10058e-05
Cadm4	18	18	20	11	10	9	14.4967	-0.970466	0.461087	-2.10474	6.3644e-07	0.0353141
Pdlim1	77	76	69	138	128	123	101.507	0.742923	0.215309	3.45049	1.00847e-08	0.000559568
Hmcn2	39	74	61	44	35	38	48.6571	-0.633955	0.291581	-2.1742	5.35078e-07	0.0296899
Rras2	66	57	54	109	103	105	81.9718	0.770182	0.22919	3.36046	1.40238e-08	0.00077814
Ghr	130	148	138	92	84	84	113.442	-0.74552	0.204242	-3.65017	4.723e-09	0.000262065
St3gal5	53	49	56	91	100	109	75.6614	0.847278	0.230947	3.66872	4.3933e-09	0.000243771
Col8a2	1	1	1	3	5	9	3.1906	2.40057	1.12355	2.13658	5.88099e-07	0.0326319
Cd248	31	33	20	12	11	18	20.8721	-1.11397	0.401862	-2.77202	1.00401e-07	0.00557096
Cngb3	9	6	9	2	1	2	4.9396	-2.34522	0.889582	-2.63632	1.51046e-07	0.0083811
Rab31	26	38	32	49	59	63	43.9898	0.758734	0.283863	2.67289	1.35528e-07	0.00752006
Retsat	51	45	63	36	37	28	43.8664	-0.723613	0.2976	-2.4315	2.70993e-07	0.0150366
Ier5	30	28	28	74	71	71	49.9375	1.25863	0.277716	4.53206	1.05269e-10	5.84108e-06
Ces1d	99	97	114	24	15	14	61.8338	-2.61561	0.302119	-8.65753	8.68881e-23	4.82116e-18
Chd6	114	107	136	192	168	210	153.663	0.597508	0.194544	3.07133	3.84064e-08	0.00213106
Slc44a2	89	105	100	62	62	74	82.2173	-0.645699	0.220932	-2.92262	6.25557e-08	0.00347103
Lmcd1	36	33	33	67	54	57	46.5689	0.735757	0.282559	2.60391	1.66106e-07	0.00921671
Cacnb2	62	71	67	45	41	39	54.5757	-0.745289	0.261331	-2.8519	7.83224e-08	0.00434587
Sema3b	25	30	27	44	45	43	35.5044	0.618245	0.306566	2.01668	7.88095e-07	0.043729
Ces5a	0	0	0	2	3	3	1.29013	3.77691	1.6652	2.26815	4.20283e-07	0.0233203
Gstm1	176	146	146	97	90	97	126.372	-0.794482	0.203048	-3.91277	1.6444e-09	9.12426e-05
Smco4	23	19	16	11	11	11	15.2951	-0.887036	0.449344	-1.97407	8.71806e-07	0.0483739
Tubb2a	30	30	22	73	67	65	47.4916	1.25636	0.28793	4.36342	2.30767e-10	1.28046e-05
Frem1	1	1	0	4	4	9	3.02558	2.99172	1.28214	2.33338	3.53747e-07	0.0196283
Ptk2b	7	8	10	23	24	26	16.1238	1.47092	0.456744	3.22045	2.30664e-08	0.00127988
Rpl3	270	257	208	345	415	527	332.399	0.722916	0.170414	4.24213	3.9903e-10	2.2141e-05
Sntb1	9	14	11	22	24	25	17.3003	0.991503	0.426452	2.32501	3.61734e-07	0.0200715
Samd5	6	11	7	29	26	34	18.4711	1.81872	0.447129	4.06756	8.56191e-10	4.75075e-05
Eno3	1306	1372	1428	875	847	713	1100.98	-0.814565	0.163101	-4.99423	1.06459e-11	5.90707e-07
Kcnd2	30	38	37	8	6	5	21.0438	-2.53322	0.459719	-5.51035	6.45398e-13	3.58112e-08
Retnla	3	2	2	0	0	0	1.20097	-3.7415	1.70344	-2.19644	5.05718e-07	0.0280608
Cep128	13	15	15	5	5	6	9.93064	-1.50228	0.568895	-2.64069	1.4911e-07	0.00827369
Myl1	31	30	31	12	15	20	23.2689	-1.05294	0.373678	-2.81777	8.71539e-08	0.00483591
Iah1	12	12	13	24	30	33	20.3736	1.15374	0.399563	2.8875	6.99829e-08	0.00388314
Tnfaip8	87	86	82	55	61	55	71.4491	-0.647546	0.234786	-2.75803	1.04802e-07	0.00581515
X4430402I18Rik	12	14	13	6	7	6	9.75102	-1.10845	0.556669	-1.99122	8.37246e-07	0.0464563
Ifi27	28	28	21	41	49	51	35.9644	0.797618	0.307691	2.59227	1.71833e-07	0.00953451
mt.Rnr1	1876	1652	2051	1225	1143	1251	1545.14	-0.699435	0.152526	-4.58566	8.1559e-11	4.52547e-06
mt.Co3	3444	2248	2896	1498	1399	1848	2242.99	-0.944125	0.177144	-5.3297	1.7729e-12	9.83731e-08
Col4a4	23	36	25	44	60	78	43.3976	1.03291	0.29923	3.45189	1.00326e-08	0.000556678
Ankrd23	3	5	5	14	13	13	8.74268	1.55425	0.615118	2.52674	2.07481e-07	0.0115125
Col8a1	48	66	49	134	180	360	133.965	1.94124	0.271896	7.13965	1.68627e-17	9.35659e-13
Flnc	194	274	267	931	596	471	457.202	1.40588	0.387075	3.63207	5.06706e-09	0.000281156
Sort1	40	48	49	24	29	32	37.1162	-0.766076	0.301611	-2.53995	1.99809e-07	0.0110868
Selenbp1	121	105	102	66	57	63	86.4442	-0.890936	0.22642	-3.93488	1.50016e-09	8.32393e-05
Tmem100	24	30	26	11	9	12	18.8201	-1.39514	0.419823	-3.32316	1.60404e-08	0.000890034
Hba.a1	92	102	34	25	26	27	51.318	-1.61159	0.343052	-4.69779	4.73966e-11	2.6299e-06
Fat1	22	38	32	59	54	68	44.9518	0.904571	0.288267	3.13796	3.06608e-08	0.00170128
Adamtsl3	14	15	13	3	4	8	9.53082	-1.57476	0.589412	-2.67174	1.35994e-07	0.00754588
Slc17a7	11	15	16	6	4	3	9.32511	-1.75408	0.610666	-2.8724	7.34156e-08	0.00407361
Klrg2	0	1	0	4	3	3	1.80457	3.15435	1.53871	2.05	7.27463e-07	0.0403648
Lrrn4cl	20	20	15	6	7	8	12.7713	-1.46544	0.505645	-2.89815	6.76498e-08	0.00375369
Ahnak2	16	16	15	28	29	47	24.665	1.05795	0.370495	2.85549	7.74414e-08	0.00429699
Acot1	30	21	31	12	10	9	19.1909	-1.47727	0.430436	-3.43204	1.07965e-08	0.000599068
X9330158H04Rik	14	14	12	4	5	5	9.09596	-1.59024	0.598456	-2.65724	1.41985e-07	0.00787831
C4b	10	9	8	12	21	26	14.0268	1.03758	0.479426	2.16421	5.4874e-07	0.0304479
Ifi204	10	9	8	9	21	27	13.645	0.981	0.49615	1.97722	8.6536e-07	0.0480162
Ifi213	2	2	1	3	9	8	4.04588	1.91374	0.940801	2.03415	7.55781e-07	0.041936
Gm5532	75	69	103	141	148	177	117.739	0.833103	0.215241	3.87056	1.95694e-09	0.000108585
Gal3st2c	6	8	6	1	1	1	3.88964	-2.80744	1.07191	-2.61911	1.58883e-07	0.00881596
Hbb.bt	28	33	10	7	8	7	15.6037	-1.75314	0.511081	-3.43025	1.08677e-08	0.000603017
Nlrc5	5	5	5	4	30	10	9.71557	1.48044	0.668455	2.21472	4.82622e-07	0.0267792
Cox7a1	294	259	257	181	185	133	220.685	-0.759331	0.201725	-3.76418	3.01144e-09	0.000167096
Zfp568	22	25	23	53	47	41	35.0906	0.94806	0.320209	2.96075	5.53082e-08	0.00306888
Kcng1	0	0	0	2	2	3	1.12408	3.57987	1.72488	2.07542	6.83895e-07	0.0379473
Myh7b	23	27	30	44	50	57	38.0745	0.838242	0.300448	2.78997	9.50009e-08	0.00527132
Kiz	56	59	60	39	38	42	49.2359	-0.630526	0.26661	-2.36497	3.24966e-07	0.0180314
Gas2l3	1	3	1	7	5	10	4.36605	2.06064	0.918556	2.24334	4.48297e-07	0.0248747
Ifit3	27	20	20	18	48	68	32.5914	0.89051	0.379315	2.34768	3.40456e-07	0.0188909
Pak6	18	18	22	53	56	61	37.5044	1.47535	0.314923	4.68478	5.05098e-11	2.80264e-06
Fibin	29	24	27	53	68	164	58.3738	1.71358	0.338113	5.06807	7.24255e-12	4.01867e-07
Serpinb1c	0	0	0	2	2	3	1.12408	3.57987	1.72488	2.07542	6.83895e-07	0.0379473
Xirp1	174	176	195	475	311	264	267.215	0.898346	0.233536	3.84671	2.15749e-09	0.000119713
Ackr4	10	14	14	16	28	36	19.2209	0.983962	0.419761	2.3441	3.43738e-07	0.019073
Tceal7	0	0	1	3	3	4	1.78792	3.13718	1.53907	2.03835	7.48184e-07	0.0415145
St6galnac4	24	30	26	45	46	42	35.3494	0.666739	0.309277	2.1558	5.60477e-07	0.0310992
Col4a3	10	17	13	23	32	44	22.6021	1.22227	0.393876	3.10319	3.4503e-08	0.00191447
Gm12250	2	1	1	1	21	4	4.93773	2.63186	1.05863	2.48609	2.32766e-07	0.0129155
Gm13340	267	195	241	154	136	151	192.513	-0.748939	0.196167	-3.81786	2.4261e-09	0.000134617
Sbk3	4	3	6	2	0	0	2.5912	-2.75695	1.3303	-2.07242	6.88923e-07	0.0382263
Gm13943	1	3	2	7	11	5	4.80452	1.88513	0.866957	2.17442	5.34778e-07	0.0296732
X5830418P13Rik	0	0	0	2	3	5	1.5833	4.08035	1.59269	2.56193	1.87595e-07	0.0104091
Gm13481	0	0	0	2	3	2	1.14355	3.59719	1.72038	2.09093	6.58433e-07	0.0365345
Gm15543	15	16	16	12	7	5	12.0372	-1.02591	0.517701	-1.98167	8.56351e-07	0.0475164
Plcxd2	0	0	0	5	4	6	2.42428	4.6857	1.4589	3.21181	2.37714e-08	0.001319
Hectd2os	8	8	7	15	20	20	12.8213	1.18072	0.495035	2.38512	3.07705e-07	0.0170736
X1500009L16Rik	3	3	3	9	12	13	7.02149	1.83749	0.701869	2.618	1.59403e-07	0.0088448
X1110002E22Rik	95	127	109	216	202	196	156.666	0.828464	0.194631	4.25659	3.74081e-10	2.07566e-05
Pou3f1	0	0	0	3	2	4	1.44678	3.94331	1.62297	2.42968	2.72354e-07	0.0151121
Klhl33	36	42	47	9	9	8	25.6103	-2.33765	0.408528	-5.72212	1.89597e-13	1.05201e-08
F830016B08Rik	1	1	1	3	39	3	7.95683	3.85931	1.50976	2.55624	1.90691e-07	0.0105809
E230013L22Rik	10	11	13	21	26	25	17.4953	1.00707	0.425042	2.36934	3.21153e-07	0.0178198
X4833412C05Rik	0	0	0	3	4	7	2.21863	4.5666	1.48737	3.07026	3.8544e-08	0.00213869
X2310039L15Rik	6	8	6	2	2	2	4.37839	-1.8067	0.871485	-2.07313	6.87733e-07	0.0381603
Gm29216	624	442	462	348	335	349	430.145	-0.641242	0.18076	-3.54747	7.00975e-09	0.00038895
Gm19461	8	8	7	3	3	2	5.24658	-1.59032	0.782008	-2.03364	7.56717e-07	0.041988
Snrpn	27	26	25	16	16	15	21.0053	-0.802181	0.385199	-2.08251	6.7215e-07	0.0372956
Gbp6	7	5	7	19	48	24	18.0995	2.18792	0.508263	4.30469	3.01361e-10	1.67216e-05
Gm30735	7	4	4	16	22	23	12.4198	1.94164	0.546542	3.55259	6.87462e-09	0.000381452
Gm10727	5	2	3	19	22	26	12.5375	2.66082	0.603317	4.41032	1.86026e-10	1.0322e-05
Gm30873	1	1	1	4	6	7	3.2396	2.41763	1.11056	2.17695	5.31375e-07	0.0294844
Gm39214	8	8	9	16	18	20	13.0155	1.03324	0.485451	2.12841	6.0019e-07	0.0333027
Gm42047	8	12	8	12	24	39	16.5661	1.32232	0.475613	2.78024	9.78945e-08	0.00543187
Gm10635	4	3	3	0	1	0	1.87977	-3.29299	1.52886	-2.15388	5.63182e-07	0.0312493
Gm36827	16	26	22	9	6	7	14.4839	-1.60562	0.489409	-3.28072	1.86605e-08	0.00103541
Gm24474	6	4	4	1	0	1	2.72463	-2.88939	1.30439	-2.21512	4.82128e-07	0.0267518
Eppk1	0	0	0	3	3	4	1.61283	4.09877	1.57889	2.59599	1.69984e-07	0.00943188
Gm19277	7	7	8	0	1	1	4.07696	-3.5444	1.21891	-2.90785	6.55869e-08	0.00363922
Gm49477	18	15	16	7	8	8	12.1266	-1.16837	0.505563	-2.31104	3.7542e-07	0.0208309
Gm49808	0	0	0	2	2	4	1.27067	3.76152	1.67592	2.24445	4.47012e-07	0.0248034
AC158549.1	17	18	14	8	9	8	12.4297	-1.04136	0.495549	-2.10143	6.41658e-07	0.0356037
X9630028I04Rik	4	6	6	1	1	1	3.21431	-2.48691	1.11544	-2.22953	4.64593e-07	0.0257789
AC132253.9	168	154	188	104	102	76	133.766	-0.918538	0.219505	-4.18459	5.14865e-10	2.85683e-05

## Sheet: THvsMU_DEG
	MU1	MU2	MU3	TH1	TH2	TH3	baseMean	log2FoldChange	lfcSE	stat	pvalue	padj
Ccnd2	351	418	408	213	166	246	298.372	-0.869978	0.185531	-4.68913	4.94467e-11	2.74365e-06
Scn4a	7	6	3	9	18	15	9.74036	1.41236	0.651895	2.16654	5.45537e-07	0.0302702
Vwf	110	65	99	41	69	62	74.0283	-0.638696	0.286722	-2.22758	4.66934e-07	0.0259088
Mybpc3	133	142	186	1024	1374	1332	703.017	3.06314	0.16945	18.077	8.7242e-78	4.8408e-73
Rpl3l	95	81	50	143	157	150	113.733	1.01373	0.260901	3.88548	1.84058e-09	0.000102128
Atp1a2	493	396	352	534	711	699	533.257	0.670089	0.193382	3.46511	9.55201e-09	0.000530012
Fhl2	873	743	759	1452	1093	1204	1026.59	0.695667	0.174001	3.99807	1.15091e-09	6.38604e-05
Mgst1	66	48	57	31	43	31	45.9163	-0.668748	0.315562	-2.11923	6.14039e-07	0.0340712
Slc38a3	48	44	35	73	70	54	54.4037	0.66741	0.299688	2.22702	4.67607e-07	0.0259461
Lama5	59	45	50	74	151	91	78.5568	1.06778	0.294339	3.62773	5.1529e-09	0.000285919
Rxrg	33	32	23	46	56	45	39.4207	0.770911	0.334805	2.30257	3.83928e-07	0.021303
Slc2a4	195	183	137	258	311	247	223.231	0.690562	0.212133	3.25533	2.04121e-08	0.0011326
P4ha2	33	36	39	74	60	38	46.8708	0.721837	0.327068	2.207	4.92264e-07	0.0273143
P4ha1	53	63	74	188	101	64	91.1644	0.956895	0.326585	2.93001	6.10873e-08	0.00338955
Socs2	77	95	125	53	56	72	78.6522	-0.661738	0.255211	-2.59291	1.71515e-07	0.00951685
Igf1	45	48	77	18	18	42	40.5714	-1.07079	0.368728	-2.90402	6.63948e-08	0.00368405
Slc36a2	6	3	3	9	14	11	7.73444	1.52854	0.721539	2.11845	6.15224e-07	0.0341369
Gfpt2	14	12	16	36	28	21	21.2921	1.06706	0.440559	2.42205	2.78142e-07	0.0154333
Rps27a	102	147	197	54	81	125	115.623	-0.724721	0.277316	-2.61334	1.61592e-07	0.00896628
Efemp1	0	0	1	4	4	3	2.01011	3.39869	1.6246	2.09201	6.56682e-07	0.0364373
Tmx1	177	120	158	87	73	123	122.668	-0.650651	0.248835	-2.61479	1.60908e-07	0.0089283
Serpina3n	13	20	18	48	49	14	27.1827	1.17583	0.460921	2.55104	1.93564e-07	0.0107403
Entpd5	103	86	82	129	145	147	115.828	0.667566	0.224498	2.9736	5.30452e-08	0.00294332
Aspn	68	68	134	38	40	74	68.9486	-0.767888	0.315434	-2.43439	2.68839e-07	0.0149171
Agtpbp1	74	81	74	92	133	137	98.5543	0.695692	0.238956	2.91139	6.48489e-08	0.00359827
Asb14	42	43	41	61	67	60	52.4706	0.616744	0.284834	2.16528	5.47269e-07	0.0303663
Ogdhl	63	61	29	86	140	132	85.8385	1.23912	0.307832	4.0253	1.0255e-09	5.69018e-05
Scara5	15	10	12	22	35	33	21.2483	1.31523	0.4454	2.95293	5.67296e-08	0.00314776
C1qtnf6	56	77	83	35	28	55	55.0352	-0.824102	0.306814	-2.686	1.30324e-07	0.0072313
Bcl6	15	16	12	37	23	19	20.5487	0.919613	0.457702	2.0092	8.02286e-07	0.0445164
Tfrc	204	177	131	120	69	144	141.484	-0.597006	0.275111	-2.17006	5.40715e-07	0.0300027
Nr4a1	17	8	9	25	40	18	19.6955	1.31345	0.495292	2.65187	1.44265e-07	0.00800482
Cdkn1a	113	93	76	190	166	74	119.931	0.64215	0.307753	2.08658	6.65496e-07	0.0369264
Sik1	47	36	33	50	123	45	55.9264	0.934664	0.369413	2.53013	2.05489e-07	0.011402
Emilin2	30	22	23	35	48	52	35.128	0.878827	0.35205	2.49631	2.26165e-07	0.0125492
Prepl	290	274	251	127	159	207	217.472	-0.696435	0.208738	-3.33641	1.52949e-08	0.000848668
C3	38	32	40	87	104	46	58.1631	1.15305	0.325998	3.537	7.29361e-09	0.0004047
Dusp1	53	48	55	91	96	68	68.7343	0.752543	0.267972	2.80829	8.97611e-08	0.00498057
Aqp4	0	0	0	2	6	5	2.17609	4.58999	1.62758	2.82013	8.65132e-08	0.00480036
Kcnip2	120	119	99	145	180	174	139.974	0.593219	0.21435	2.76753	1.01796e-07	0.00564836
Phkg1	5	4	3	9	15	10	7.72529	1.53214	0.718964	2.13104	5.96278e-07	0.0330857
Itih5	50	60	103	28	31	55	53.4055	-0.841743	0.330922	-2.54363	1.97715e-07	0.0109706
Clec3b	22	18	19	31	38	30	26.4418	0.783879	0.386636	2.02743	7.68077e-07	0.0426183
Hsd17b7	61	65	56	22	29	40	45.3022	-0.967914	0.321804	-3.00778	4.7428e-08	0.00263164
Kcnj3	10	11	9	23	30	28	18.5949	1.46964	0.467828	3.1414	3.03031e-08	0.00168143
Xirp2	2146	2407	2411	1155	932	1442	1737.2	-0.939447	0.166261	-5.65043	2.88434e-13	1.60043e-08
Map1a	34	38	44	22	20	26	30.4073	-0.723861	0.359321	-2.01453	7.92156e-07	0.0439544
Slc20a1	15	15	23	43	38	20	25.7377	0.988665	0.422133	2.34207	3.45615e-07	0.0191771
Helz2	32	41	47	53	98	41	51.8902	0.726677	0.338354	2.14768	5.72005e-07	0.0317388
Ccn5	12	29	30	8	9	15	16.8222	-1.09296	0.510057	-2.14282	5.79008e-07	0.0321274
Ccn1	49	68	72	106	126	49	78.3741	0.626437	0.31246	2.00486	8.10612e-07	0.0449785
Ak4	14	10	10	28	25	29	19.4903	1.30518	0.456145	2.86133	7.60301e-08	0.00421868
Trim63	188	192	172	217	414	195	230.135	0.613412	0.250994	2.44393	2.61832e-07	0.0145283
Nppb	344	477	490	188	115	78	278.569	-1.72255	0.253786	-6.78744	2.05707e-16	1.14141e-11
Tesc	47	46	38	75	65	63	56.013	0.668441	0.287509	2.32494	3.61799e-07	0.0200751
Cit	17	19	17	4	7	12	12.5701	-1.17162	0.566846	-2.06691	6.98235e-07	0.0387429
Hsph1	67	83	71	196	107	68	99.5883	0.800021	0.320081	2.49944	2.2418e-07	0.0124391
Eln	166	244	308	134	109	191	189.263	-0.668484	0.234316	-2.85292	7.8072e-08	0.00433198
Ptn	16	22	38	14	5	15	17.9387	-1.09078	0.50763	-2.14877	5.70453e-07	0.0316527
Gstk1	22	27	22	40	36	37	30.7855	0.711223	0.359225	1.97988	8.59968e-07	0.047717
Ret	4	4	3	7	14	10	7.03267	1.52611	0.751578	2.03054	7.62374e-07	0.0423018
Aqp8	78	75	62	33	22	38	51.2987	-1.17681	0.315908	-3.72515	3.51794e-09	0.0001952
Cpxm2	108	93	64	63	49	40	69.9765	-0.775409	0.303749	-2.5528	1.9259e-07	0.0106862
Art1	75	91	77	115	155	118	105.382	0.713139	0.233074	3.05971	3.99284e-08	0.00221551
Igsf1	16	14	15	34	32	17	21.4865	0.927418	0.445664	2.08098	6.74673e-07	0.0374356
Sh3bgrl	115	90	134	49	53	76	85.3587	-0.8862	0.258126	-3.4332	1.07502e-08	0.000596498
Mylk3	366	384	358	480	709	562	477.238	0.694412	0.17631	3.93858	1.47722e-09	8.19665e-05
Rrad	50	51	61	129	69	70	72.0583	0.781099	0.29824	2.61903	1.5892e-07	0.008818
Acta1	4810	4989	4824	971	1087	841	2894.58	-2.29611	0.149694	-15.3387	7.598e-58	4.2159e-53
Scn5a	185	163	155	217	270	257	208.485	0.596245	0.194118	3.07157	3.83764e-08	0.00212939
Cish	90	91	99	55	56	69	76.2548	-0.596227	0.247137	-2.41254	2.85503e-07	0.0158417
Flcn	38	37	43	60	69	47	49.0684	0.621778	0.300267	2.07075	6.91728e-07	0.0383819
Oas2	8	20	21	51	47	13	26.7698	1.24889	0.48905	2.5537	1.92089e-07	0.0106584
Arhgef17	46	43	51	56	76	77	58.1143	0.618448	0.277424	2.22925	4.64926e-07	0.0257974
Itgbl1	44	65	93	41	37	44	53.1294	-0.665178	0.304656	-2.18337	5.22796e-07	0.0290084
Phldb2	46	45	59	24	27	40	39.7738	-0.676336	0.32954	-2.05236	7.23312e-07	0.0401344
Parm1	82	71	77	111	128	112	97.0961	0.647997	0.230029	2.81703	8.7355e-08	0.00484707
Egln3	32	33	27	73	53	50	45.0444	0.976284	0.324239	3.011	4.69272e-08	0.00260385
Acta2	118	118	117	186	170	161	145.477	0.591609	0.202877	2.9161	6.38772e-08	0.00354435
Lum	190	188	337	141	111	174	187.251	-0.684795	0.232129	-2.95006	5.72592e-08	0.00317714
Frem2	89	97	80	23	29	73	64.8195	-1.06428	0.345873	-3.07708	3.76732e-08	0.00209037
Eef1a1	2066	2417	3286	1371	1310	1882	2028.94	-0.712958	0.171402	-4.15957	5.74624e-10	3.18841e-05
Wnk2	22	17	13	28	56	50	31.1642	1.388	0.400852	3.46261	9.64117e-09	0.00053496
Spon1	68	76	79	37	59	48	60.7536	-0.590324	0.275999	-2.13886	5.84766e-07	0.0324469
Hrc	578	532	399	707	794	733	627.649	0.589755	0.188913	3.12183	3.23915e-08	0.00179731
Mybpc2	167	165	156	84	100	100	128.273	-0.745913	0.212129	-3.51631	7.88621e-09	0.000437582
Zdhhc2	18	22	28	11	8	14	16.6099	-0.990981	0.484178	-2.04673	7.33232e-07	0.0406848
Fgl2	353	292	364	186	142	237	260.941	-0.796497	0.205006	-3.88523	1.84246e-09	0.000102233
Pnrc1	47	42	50	79	90	45	59.0254	0.667948	0.306763	2.17741	5.30753e-07	0.0294499
Maob	14	13	10	21	30	23	18.6103	1.03157	0.461833	2.23365	4.59679e-07	0.0255062
Thbs1	51	31	32	124	42	33	53.0724	0.846557	0.426357	1.98556	8.48535e-07	0.0470826
Ddx58	19	34	40	33	118	25	44.5718	0.97412	0.457923	2.12726	6.01922e-07	0.0333989
Pla2g5	6	2	3	9	15	13	8.06526	1.77539	0.728829	2.43595	2.67676e-07	0.0148526
Nppa	356	858	1489	256	187	155	530.128	-2.07935	0.549755	-3.78232	2.80013e-09	0.000155371
Csdc2	38	34	24	74	96	65	55.6485	1.32045	0.312149	4.23018	4.20837e-10	2.3351e-05
Mfap4	102	147	233	78	56	113	119.036	-0.897436	0.282	-3.18239	2.63241e-08	0.00146065
Lgr6	22	17	15	33	47	40	29.1806	1.18195	0.384828	3.07139	3.83993e-08	0.00213066
Nrep	69	84	116	45	42	76	70.989	-0.669513	0.285599	-2.34424	3.43607e-07	0.0190657
A530016L24Rik	9	7	5	22	24	22	14.9858	1.72631	0.532554	3.24157	2.14239e-08	0.00118875
Ecm2	65	60	85	37	46	52	56.9458	-0.590915	0.28116	-2.1017	6.41216e-07	0.0355791
Mylk4	64	53	41	83	126	144	85.6037	1.18132	0.281532	4.19605	4.89503e-10	2.71611e-05
Igfals	26	24	18	8	11	14	16.8428	-1.0176	0.489657	-2.07818	6.79307e-07	0.0376927
Scn4b	4	3	2	12	18	13	8.75154	2.28667	0.730176	3.13167	3.13249e-08	0.00173813
Dtx3l	30	33	28	17	18	11	22.7866	-0.945208	0.421719	-2.24132	4.50648e-07	0.0250051
Armcx4	69	52	54	11	19	38	40.3364	-1.34091	0.385407	-3.47919	9.06384e-09	0.000502925
2023-09-06	25	26	28	11	14	16	19.8478	-0.905627	0.438146	-2.06695	6.98159e-07	0.0387388
Gja1	180	162	146	320	274	215	217.769	0.765782	0.215136	3.55952	6.69586e-09	0.000371533
Gfod1	37	32	28	53	75	45	45.264	0.86727	0.32823	2.64226	1.48422e-07	0.00823547
Hbb.bs	33	40	47	73	76	79	58.0093	0.974418	0.275675	3.53467	7.35822e-09	0.000408286
Cx3cr1	10	23	35	6	6	12	14.8694	-1.43257	0.564022	-2.53992	1.99825e-07	0.0110877
Fbxo31	78	82	76	94	151	115	99.4373	0.644358	0.242998	2.6517	1.44335e-07	0.00800873
Myh7	1024	759	1364	223	307	51	610.299	-2.37753	0.709775	-3.3497	1.45801e-08	0.000809006
Aldh1a1	53	82	122	41	50	61	66.8719	-0.695162	0.295461	-2.35281	3.35797e-07	0.0186324
Sh2d4a	52	46	41	19	20	29	34.4546	-1.00151	0.357915	-2.79817	9.2623e-08	0.00513937
Arntl	6	3	3	25	17	3	9.70134	1.94788	0.763421	2.55151	1.933e-07	0.0107256
Nfil3	11	12	15	38	46	8	21.8091	1.33116	0.529488	2.51405	2.15102e-07	0.0119354
Ces1d	24	15	14	48	61	58	36.9796	1.68387	0.363846	4.62797	6.655e-11	3.69266e-06
Chd6	192	168	210	84	111	172	155.018	-0.598639	0.238291	-2.51222	2.1622e-07	0.0119974
Sntb1	22	24	25	6	10	19	17.4922	-0.98439	0.491715	-2.00195	8.16223e-07	0.0452898
Samd5	29	26	34	8	11	17	20.5952	-1.2647	0.4498	-2.81169	8.88172e-08	0.0049282
Kcnd2	8	6	5	12	21	21	12.2323	1.53412	0.583684	2.62834	1.54637e-07	0.00858036
mt.Rnr1	1225	1143	1251	1907	1892	1916	1559.5	0.698959	0.135342	5.16441	4.34701e-12	2.41202e-07
mt.Atp8	66	49	40	23	25	31	39.1472	-0.950048	0.352258	-2.69702	1.26088e-07	0.00699622
mt.Nd3	527	74	80	62	50	72	148.705	-1.92085	0.959559	-2.00181	8.16506e-07	0.0453055
mt.Nd6	2898	2402	1725	1343	976	1484	1814.12	-0.866683	0.220003	-3.93941	1.47211e-09	8.16829e-05
mt.Nd4l	138	263	184	124	103	95	150.313	-0.814419	0.245535	-3.31692	1.64031e-08	0.000910161
Col4a4	44	60	78	21	32	46	46.0633	-0.82735	0.33288	-2.48543	2.33196e-07	0.0129393
Pde7a	18	22	29	42	51	29	31.8145	0.876156	0.371817	2.35642	3.3255e-07	0.0184522
Marcks	93	85	146	61	63	83	87.339	-0.591675	0.255823	-2.31283	3.73636e-07	0.020732
Hba.a1	25	26	27	47	47	54	37.7643	0.965783	0.328769	2.93758	5.96155e-08	0.00330789
Fibin	53	68	164	37	43	58	68.4532	-0.967253	0.341557	-2.83189	8.33945e-08	0.00462731
Gm13456	13	17	22	5	6	10	11.9521	-1.2571	0.575043	-2.1861	5.19196e-07	0.0288086
Klhl33	9	9	8	16	26	28	16.0473	1.46242	0.508314	2.877	7.23549e-08	0.00401476
Hspa1b	3	2	4	42	22	2	12.7854	2.94428	0.81495	3.61284	5.45829e-09	0.000302864
Hspa1a	2	1	1	29	19	2	9.2259	3.69474	0.999215	3.69764	3.92189e-09	0.000217614
Gm10727	19	22	26	8	4	14	15.2982	-1.31859	0.529511	-2.4902	2.30092e-07	0.0127671
Gm31251	3	3	3	0	0	0	1.48003	-3.98835	1.77318	-2.24926	4.41467e-07	0.0244957

## Sheet: THvsWT_DEG
	WT1	WT2	WT3	TH1	TH2	TH3	baseMean	log2FoldChange	lfcSE	stat	pvalue	padj
Fgf6	0	0	1	15	11	5	5.35226	4.84028	1.39731	3.46401	9.59133e-09	0.000532194
Ccnd2	102	128	108	213	166	246	160.18	0.870171	0.211053	4.123	6.7398e-10	3.73971e-05
Comt	127	87	96	228	169	131	140.245	0.750785	0.253749	2.95876	5.56662e-08	0.00308875
Itga5	63	80	60	147	137	108	99.1228	0.937084	0.240977	3.88869	1.81637e-09	0.000100785
Meox1	18	34	16	48	28	53	32.6888	0.915386	0.396335	2.30963	3.76824e-07	0.0209088
Ell2	17	19	19	36	40	28	26.5042	0.90236	0.392822	2.29712	3.89492e-07	0.0216118
Ifrd1	32	30	28	71	56	42	43.2673	0.894695	0.332473	2.69103	1.28376e-07	0.00712318
Ltbp2	2	4	5	54	25	30	20.0336	3.29877	0.60915	5.41536	1.10233e-12	6.11649e-08
Rpl3l	262	218	257	143	157	150	198.743	-0.734685	0.188691	-3.89358	1.78015e-09	9.87751e-05
Grk5	59	59	47	104	77	72	69.7769	0.602948	0.27256	2.21216	4.85797e-07	0.0269554
Crhr2	26	25	25	12	15	15	19.7257	-0.876676	0.441182	-1.9871	8.45437e-07	0.0469108
Cp	104	89	84	203	195	161	139.438	0.995097	0.215152	4.62508	6.74835e-11	3.74446e-06
Hlf	47	47	56	21	28	41	40.0832	-0.762478	0.340077	-2.24208	4.49769e-07	0.0249563
Nmrk2	4	5	4	26	5	11	9.21643	1.68776	0.74356	2.26984	4.18431e-07	0.0232175
Hspb1	141	131	121	387	252	176	202.084	1.04186	0.257092	4.05249	9.1328e-10	5.06751e-05
Cd44	19	23	13	48	49	41	32.0963	1.31385	0.372028	3.5316	7.44423e-09	0.000413058
P2rx5	13	14	15	31	30	23	21.0159	0.983333	0.436094	2.25486	4.35093e-07	0.024142
Hspb7	1427	1185	1351	2473	2213	1868	1756.71	0.706383	0.162588	4.34461	2.51455e-10	1.39525e-05
Casq1	10	13	13	68	40	54	32.9774	2.15579	0.40458	5.32846	1.78504e-12	9.90466e-08
Scube2	15	19	18	30	34	35	25.1119	0.910423	0.39624	2.29765	3.88947e-07	0.0215815
Tgfbr1	30	31	30	61	65	54	45.1519	0.966312	0.308749	3.12977	3.15291e-08	0.00174946
Dio2	1	4	2	13	5	14	6.46722	2.18436	0.873018	2.50208	2.22514e-07	0.0123467
Crlf1	1	0	0	14	3	3	3.53916	4.21675	1.52466	2.76571	1.02365e-07	0.00567994
Carhsp1	51	58	46	100	94	85	72.2971	0.832931	0.256293	3.24992	2.08047e-08	0.00115439
Hyal2	28	26	23	52	43	34	34.4005	0.729298	0.354777	2.05566	7.17569e-07	0.0398157
Tjap1	17	20	19	38	35	26	25.8571	0.807328	0.397384	2.03161	7.60416e-07	0.0421932
Kif1a	1	2	1	6	6	7	3.81127	2.23388	1.08814	2.05293	7.22322e-07	0.0400795
Ptgds	81	46	115	230	411	152	172.652	1.68105	0.56666	2.96659	5.42683e-08	0.00301119
Hspa8	1202	1261	1329	2628	1821	1587	1642.68	0.657724	0.188197	3.49487	8.54784e-09	0.000474294
Lnx2	19	23	21	43	57	29	31.9907	1.0188	0.38239	2.6643	1.39038e-07	0.00771478
Mafk	43	42	46	75	94	60	60.0393	0.787032	0.287564	2.7369	1.11777e-07	0.00620219
Gpx3	200	177	170	376	425	205	259.368	0.86351	0.241282	3.57883	6.22001e-09	0.00034513
Ypel2	12	15	16	31	29	20	20.5248	0.880891	0.445324	1.97809	8.636e-07	0.0479186
Popdc3	21	19	23	53	46	36	33.0627	1.08214	0.365151	2.96356	5.48069e-08	0.00304107
P4ha1	51	56	52	188	101	64	85.7547	1.14471	0.334516	3.42198	1.12039e-08	0.000621669
Ccn2	47	52	59	364	178	175	146.316	2.17253	0.292904	7.41721	2.15568e-18	1.19612e-13
Nuak1	34	34	36	154	82	77	69.7346	1.57852	0.321426	4.911	1.63304e-11	9.06124e-07
Mknk2	202	209	260	321	547	314	308.71	0.79445	0.22395	3.54744	7.01053e-09	0.000388994
Cpeb4	55	64	69	78	106	111	80.3413	0.628123	0.252309	2.4895	2.30544e-07	0.0127922
Kremen1	144	170	165	321	322	256	229.673	0.892796	0.186727	4.78129	3.13895e-11	1.74171e-06
Btg2	42	39	36	88	69	64	56.4124	0.901676	0.290833	3.10032	3.48387e-08	0.00193309
Rtn4	96	109	101	186	173	176	140.099	0.78914	0.199527	3.95505	1.37901e-09	7.65171e-05
Rps27a	164	139	110	54	81	125	112.22	-0.694433	0.275476	-2.52085	2.1099e-07	0.0117072
Rsad2	43	37	37	47	142	40	57.5877	0.946081	0.400279	2.36355	3.26215e-07	0.0181007
Ace	58	97	90	150	151	148	115.447	0.859404	0.230799	3.72361	3.53951e-09	0.000196397
Trim47	30	36	29	64	47	51	42.8405	0.756233	0.319762	2.36499	3.24953e-07	0.0180307
Serpina3n	7	12	9	48	49	14	23.2028	1.98143	0.521994	3.79588	2.65144e-09	0.00014712
Entpd5	229	210	219	129	145	147	180.408	-0.665908	0.186257	-3.57522	6.30656e-09	0.000349932
Fos	3	1	1	12	8	2	4.53638	2.12525	1.05449	2.01544	7.90434e-07	0.0438588
Hsp90aa1	98	109	90	390	193	183	177.757	1.36035	0.274546	4.9549	1.30421e-11	7.23666e-07
Fbp2	43	30	37	20	21	22	28.9999	-0.828218	0.377986	-2.19113	5.12592e-07	0.0284422
Aopep	39	43	37	105	83	66	62.2395	1.08101	0.290512	3.72105	3.57552e-09	0.000198395
Thbs4	3	4	3	121	17	29	29.8013	4.06916	1.00142	4.06338	8.71701e-10	4.83681e-05
Slmap	157	184	189	271	255	320	229.088	0.655195	0.1812	3.61587	5.39471e-09	0.000299336
Scara5	58	60	57	22	35	33	44.2596	-0.980906	0.316404	-3.10017	3.48571e-08	0.00193412
Clu	357	301	347	665	648	450	462.401	0.792307	0.19116	4.14473	6.13142e-10	3.40214e-05
Entpd4b	12	11	4	1	2	3	5.5021	-2.18881	0.933635	-2.3444	3.43464e-07	0.0190578
Sorbs3	44	47	47	69	86	57	58.3575	0.601683	0.28502	2.11102	6.26649e-07	0.0347709
Slc39a14	66	79	82	120	128	99	95.7114	0.595561	0.236053	2.523	2.09707e-07	0.011636
Dct	3	4	3	20	16	12	9.66483	2.25128	0.702596	3.20423	2.44061e-08	0.00135422
Cmbl	33	38	37	19	23	24	29.0472	-0.730077	0.368467	-1.98139	8.56918e-07	0.0475478
Ttll1	59	61	51	31	34	35	45.2551	-0.792508	0.304535	-2.60236	1.6686e-07	0.00925857
Adamts20	0	1	0	7	4	10	3.63435	4.26687	1.46859	2.90543	6.60967e-08	0.00366751
Slc38a2	185	177	192	434	385	270	274.398	0.959415	0.206264	4.65139	5.94189e-11	3.29698e-06
Slc38a4	13	16	12	36	24	38	23.1171	1.24153	0.430126	2.88643	7.02214e-08	0.00389637
Apod	8	7	5	21	67	10	19.6018	2.27446	0.629995	3.61028	5.51242e-09	0.000305868
Masp1	8	11	12	24	30	18	17.1556	1.19946	0.492595	2.43499	2.68392e-07	0.0148923
Adamts1	40	55	35	68	71	76	57.3304	0.711414	0.282832	2.51532	2.14326e-07	0.0118923
Parp9	28	28	25	36	86	33	39.2631	0.916334	0.393433	2.32907	3.57839e-07	0.0198554
Rcan1	69	81	66	633	366	163	230.846	2.42663	0.566829	4.28106	3.35223e-10	1.86005e-05
Enah	103	129	132	355	297	223	206.7	1.25268	0.218648	5.72923	1.81827e-13	1.0089e-08
Nr4a1	18	10	8	25	40	18	19.8468	1.18371	0.495314	2.38982	3.03798e-07	0.0168569
Krt18	1	1	1	5	8	4	3.32359	2.48425	1.20979	2.05345	7.21416e-07	0.0400292
Cdkn1a	37	23	46	190	166	74	89.6979	2.0014	0.347632	5.75723	1.54104e-13	8.55079e-09
Fhl1	115	119	105	283	184	204	168.545	0.971517	0.219809	4.41982	1.78025e-10	9.87809e-06
Slc38a1	29	34	28	45	65	60	43.3635	0.882222	0.31786	2.7755	9.9332e-08	0.00551163
Tnfrsf12a	32	25	20	199	104	93	79.0896	2.35243	0.340851	6.90164	9.26449e-17	5.14059e-12
Vegfa	127	153	131	235	221	192	176.5	0.64247	0.193352	3.3228	1.60612e-08	0.000891185
Clic5	264	348	357	542	711	588	467.46	0.907507	0.173055	5.24405	2.8311e-12	1.57089e-07
Sik1	30	35	26	50	123	45	51.3325	1.2431	0.378915	3.28068	1.86631e-08	0.00103556
Emilin2	69	84	69	35	48	52	59.5021	-0.736597	0.278679	-2.64317	1.48023e-07	0.00821336
Cyp1b1	7	8	10	24	41	20	18.2962	1.74606	0.511806	3.41156	1.16408e-08	0.000645913
Prepl	94	94	112	127	159	207	131.9	0.69133	0.228533	3.02508	4.47976e-08	0.00248569
Fkbp5	31	27	94	105	134	98	81.6798	1.11746	0.367333	3.04211	4.23394e-08	0.00234929
Bambi	13	11	10	30	25	20	18.1949	1.12534	0.473475	2.37677	3.14757e-07	0.0174649
Myot	14	9	18	243	229	106	103.294	3.80086	0.369575	10.2844	1.49289e-29	8.28358e-25
Hbegf	16	16	14	49	47	28	28.3618	1.4167	0.406883	3.48185	8.97456e-09	0.000497971
Lox	6	7	7	24	15	20	13.1632	1.54521	0.564512	2.73724	1.11659e-07	0.00619565
Mapk4	3	5	5	21	13	11	9.68255	1.78127	0.677043	2.63095	1.53452e-07	0.00851462
Ankrd1	411	591	663	2897	1727	1594	1316.26	1.89192	0.228806	8.26868	2.44112e-21	1.3545e-16
Slk	125	186	159	234	250	263	202.381	0.652879	0.189789	3.44002	1.04831e-08	0.000581675
Padi4	0	1	0	4	2	5	1.98262	3.33553	1.65645	2.01366	7.93802e-07	0.0440457
Baiap2	7	6	8	20	55	10	17.6362	1.99585	0.613274	3.25443	2.04772e-08	0.00113622
Irf7	36	23	23	49	213	28	61.8312	1.79558	0.878606	2.04367	7.38662e-07	0.0409862
Pde8a	21	25	26	53	60	38	37.1725	1.05246	0.349878	3.00807	4.7383e-08	0.00262914
Clec3b	71	62	49	31	38	30	46.9844	-0.89741	0.311985	-2.87645	7.24813e-08	0.00402177
Slco3a1	89	88	87	156	172	108	116.817	0.707297	0.237001	2.98436	5.12135e-08	0.00284168
Stat1	26	20	18	26	88	19	32.7886	1.03261	0.488178	2.11523	6.20151e-07	0.0344103
Pam	580	654	648	1225	1182	874	861.297	0.787237	0.167855	4.68998	4.92422e-11	2.7323e-06
Slc35f5	125	133	140	239	219	175	172.088	0.653299	0.203636	3.20816	2.40752e-08	0.00133586
Glul	372	388	590	658	891	715	602.497	0.721009	0.200088	3.60345	5.65926e-09	0.000314016
Lamc2	5	7	8	34	26	23	17.1669	2.03894	0.525096	3.88297	1.85965e-09	0.000103187
Uck2	43	54	43	173	103	117	88.8791	1.47856	0.274734	5.3818	1.32906e-12	7.37457e-08
Atf3	4	3	3	18	21	6	9.18672	2.15589	0.747907	2.88257	7.10886e-08	0.00394449
Atf6	98	141	143	155	263	177	162.502	0.620721	0.235694	2.63359	1.52264e-07	0.00844869
Lcn2	1	2	3	15	10	3	5.69947	2.21545	0.951248	2.32899	3.5791e-07	0.0198594
Kcnj3	54	48	51	23	30	28	39.1515	-0.939708	0.328542	-2.86024	7.62915e-08	0.00423319
Neb	2	5	4	16	16	14	9.46753	2.05125	0.68981	2.97364	5.30378e-08	0.00294291
Frzb	9	8	6	24	13	19	13.176	1.26883	0.560995	2.26175	4.27359e-07	0.0237129
Xirp2	325	461	411	1155	932	1442	784.739	1.54324	0.182222	8.46898	4.46134e-22	2.47547e-17
Frmd5	112	119	136	251	282	200	183.402	0.979898	0.206594	4.74311	3.79293e-11	2.10458e-06
Atg13	52	56	57	99	156	76	82.6266	0.986379	0.287529	3.43054	1.08562e-08	0.00060238
Map1a	7	12	9	22	20	26	15.9369	1.26488	0.503277	2.51328	2.15571e-07	0.0119614
Slc20a1	14	15	12	43	38	20	23.7107	1.28934	0.446386	2.8884	6.97839e-08	0.0038721
Edn3	0	0	0	64	38	26	21.3879	7.84836	1.25563	6.25055	7.37136e-15	4.09015e-10
Helz2	23	35	40	53	98	41	48.2749	0.952986	0.364224	2.61649	1.6011e-07	0.008884
Skil	24	29	25	38	41	48	34.0915	0.684667	0.343776	1.99161	8.36486e-07	0.0464141
Postn	68	115	66	160	90	237	122.015	0.955599	0.304609	3.13713	3.07475e-08	0.00170609
Tbx15	1	1	1	9	4	6	3.67036	2.64975	1.18556	2.23502	4.58051e-07	0.0254159
Tmem144	24	20	26	81	91	56	49.687	1.68471	0.330768	5.09332	6.34107e-12	3.51847e-07
Dnajb4	105	103	110	264	197	148	154.94	0.923654	0.238269	3.87653	1.90961e-09	0.000105959
Ifi44	11	9	8	22	42	9	16.8415	1.36545	0.57104	2.39117	3.02677e-07	0.0167946
Rnf115	28	30	29	68	50	60	44.1694	1.0162	0.317065	3.20503	2.43383e-08	0.00135046
Ccn1	33	33	38	106	126	49	64.2764	1.41893	0.340362	4.16888	5.51651e-10	3.06094e-05
Nr4a3	3	2	2	13	16	6	7.0062	2.30573	0.84216	2.73787	1.11446e-07	0.00618381
Svep1	19	30	22	53	59	56	39.6977	1.22787	0.333434	3.6825	4.16244e-09	0.000230961
Dnaja1	79	78	68	174	109	77	97.8877	0.668535	0.289467	2.30954	3.7691e-07	0.0209136
Tpm2	19	21	16	180	91	64	65.4417	2.57603	0.384484	6.69998	3.7568e-16	2.08453e-11
Ak4	39	49	42	28	25	29	35.377	-0.681056	0.337821	-2.01602	7.89329e-07	0.0437975
Lrp8	0	1	1	12	6	8	4.66367	3.69065	1.27655	2.89111	6.9185e-08	0.00383887
Cnksr1	4	5	6	36	55	18	20.6407	2.84587	0.575236	4.94731	1.35612e-11	7.5247e-07
Map3k6	18	17	36	41	54	40	34.3802	0.901935	0.382153	2.36014	3.29232e-07	0.0182681
Errfi1	35	41	32	70	68	49	49.1775	0.778564	0.306701	2.53851	2.00631e-07	0.0111324
Nppb	61	38	38	188	115	78	86.7598	1.46191	0.329271	4.43983	1.62255e-10	9.00302e-06
Fosl2	30	35	25	51	63	33	39.4959	0.694725	0.3497	1.98663	8.46384e-07	0.0469633
Cds1	2	4	3	15	19	10	8.8108	2.27714	0.7418	3.06975	3.8611e-08	0.00214241
Oasl2	26	24	19	39	62	22	32.0189	0.818056	0.410872	1.99102	8.37642e-07	0.0464783
Hsph1	48	54	54	196	107	68	88.2624	1.24332	0.331926	3.74577	3.24109e-09	0.000179838
Eln	73	93	66	134	109	191	110.586	0.886235	0.251229	3.5276	7.5575e-09	0.000419343
Zyx	60	71	54	122	103	81	81.8892	0.714098	0.259772	2.74894	1.07751e-07	0.00597875
Usp18	9	5	6	13	80	6	19.7552	2.27786	1.10407	2.06316	7.04623e-07	0.0390974
Ret	18	30	17	7	14	10	15.9505	-1.08106	0.5127	-2.10857	6.30449e-07	0.0349817
Gabarapl1	71	69	70	105	141	79	89.2492	0.611899	0.262311	2.33273	3.54364e-07	0.0196626
Emp1	129	173	106	253	151	240	175.073	0.648355	0.237745	2.7271	1.15151e-07	0.00638939
Mgp	200	150	128	352	192	236	210.354	0.691317	0.247718	2.79074	9.47744e-08	0.00525875
Aqp8	2	1	3	33	22	38	16.4321	3.93215	0.730635	5.38183	1.32885e-12	7.37337e-08
Dkk3	5	5	4	17	8	15	8.99745	1.49937	0.681929	2.19871	5.02791e-07	0.0278984
Bag3	202	187	188	371	383	204	256.47	0.716378	0.230674	3.10559	3.42246e-08	0.00189902
Cpxm2	5	7	13	63	49	40	29.516	2.58796	0.454799	5.69034	2.28497e-13	1.26786e-08
Bgn	390	429	303	713	494	568	482.989	0.650107	0.187346	3.47009	9.37659e-09	0.000520279
Adprhl1	450	364	428	710	652	560	528.578	0.609677	0.172311	3.53824	7.25945e-09	0.000402805
Sorbs2	324	346	351	693	558	535	468.353	0.791166	0.167691	4.718	4.29245e-11	2.38175e-06
Gnao1	26	31	27	83	65	58	48.3473	1.2808	0.315266	4.0626	8.74599e-10	4.85289e-05
X6430548M08Rik	13	17	17	46	41	31	27.5077	1.31397	0.399915	3.28562	1.83394e-08	0.0010176
Acta1	266	437	597	971	1087	841	699.418	1.1393	0.227987	4.99721	1.04826e-11	5.81648e-07
Tent5a	16	15	17	35	41	31	25.8278	1.13708	0.399761	2.84439	8.01919e-08	0.00444961
Dnaja4	64	74	77	140	125	102	97.1075	0.756035	0.239712	3.15393	2.90319e-08	0.00161089
Plscr1	19	17	15	47	36	34	28.0288	1.18217	0.391534	3.01933	4.56566e-08	0.00253335
Nt5e	14	13	23	41	49	33	28.8589	1.27702	0.401702	3.17903	2.6631e-08	0.00147768
Dync1li1	71	84	91	124	164	110	107.318	0.675875	0.238733	2.83109	8.36034e-08	0.0046389
Trib1	23	24	34	53	62	49	40.8431	0.996944	0.332889	2.99482	4.949e-08	0.00274605
X1700025G04Rik	48	53	54	90	78	80	67.2003	0.660865	0.260745	2.53452	2.02932e-07	0.0112601
Oas2	12	11	12	51	47	13	24.4369	1.65434	0.505023	3.27577	1.89911e-08	0.00105376
Resf1	23	27	21	45	59	38	35.4503	0.98429	0.353255	2.78635	9.6069e-08	0.00533058
Cdv3	125	152	150	283	300	220	205.001	0.895782	0.198109	4.52166	1.1058e-10	6.13574e-06
Alpk2	97	115	111	201	221	175	153.257	0.869646	0.20267	4.29094	3.20644e-10	1.77916e-05
Itgbl1	15	20	16	41	37	44	28.7576	1.24212	0.380889	3.26111	2.00008e-08	0.00110979
Igf2bp2	3	4	5	24	13	9	9.70916	1.92929	0.703174	2.74368	1.09492e-07	0.0060754
Qsox1	33	39	46	68	70	65	53.4999	0.763896	0.289141	2.64195	1.48559e-07	0.0082431
Lgals3bp	57	55	40	89	248	54	90.2991	1.3457	0.664598	2.02483	7.72883e-07	0.0428849
Parp14	41	54	39	57	184	47	70.077	1.08786	0.40223	2.70458	1.23255e-07	0.00683904
Filip1	41	83	80	79	160	105	90.9693	0.736746	0.302363	2.43663	2.67178e-07	0.0148249
Rrp12	17	26	23	44	70	50	38.1898	1.29579	0.353044	3.67034	4.36556e-09	0.000242232
Pdzrn3	31	37	40	69	69	50	49.3781	0.783724	0.306415	2.55772	1.89883e-07	0.010536
Sbno2	16	25	18	54	35	29	29.5292	0.992541	0.399913	2.48189	2.35527e-07	0.0130687
Isg15	8	7	5	13	44	6	13.7986	1.63684	0.676988	2.41782	2.81393e-07	0.0156137
Acta2	257	328	189	186	170	161	215.111	-0.592327	0.208282	-2.84387	8.03246e-08	0.00445697
Rusc2	41	51	49	80	122	59	66.9598	0.872279	0.303673	2.87243	7.34098e-08	0.00407329
Adamtsl2	41	44	40	95	100	129	74.5719	1.35352	0.261972	5.16666	4.29497e-12	2.38315e-07
Slain2	150	171	173	307	268	242	218.682	0.710179	0.187373	3.79018	2.71301e-09	0.000150537
Ttll7	9	9	14	23	25	23	17.1663	1.12814	0.483369	2.33392	3.53237e-07	0.0196001
Apln	23	47	24	12	21	19	24.2054	-0.864698	0.435759	-1.98435	8.50952e-07	0.0472167
Krt80	1	1	2	10	16	5	5.82831	2.93603	1.01137	2.90301	6.66086e-08	0.00369591
Serpine1	47	43	50	111	101	100	75.3503	1.13673	0.255371	4.45127	1.53846e-10	8.53648e-06
Arid5a	6	10	6	20	34	13	14.7876	1.59517	0.568166	2.80757	8.996e-08	0.00499161
Ppfia1	37	50	43	59	85	57	55.0788	0.612425	0.295354	2.07353	6.87059e-07	0.0381229
Fam13a	19	23	22	43	36	34	29.5118	0.804884	0.370785	2.17075	5.39762e-07	0.0299498
Tgm2	152	173	200	299	380	259	243.837	0.818417	0.201118	4.06934	8.49702e-10	4.71474e-05
Dusp8	27	28	26	61	50	41	38.8874	0.893348	0.337233	2.64905	1.45471e-07	0.00807177
Ddx60	6	6	4	5	55	7	13.7342	2.0433	0.771033	2.65009	1.45027e-07	0.00804713
Wnk2	56	88	90	28	56	50	61.3156	-0.824931	0.309317	-2.66694	1.37951e-07	0.0076545
Slc24a2	0	1	1	4	5	5	2.64883	2.79156	1.41567	1.9719	8.76257e-07	0.0486209
Rnf144b	25	27	54	82	120	72	63.3352	1.346	0.333908	4.03105	1.00073e-09	5.55277e-05
AW551984	1	1	0	14	4	12	5.32376	3.89554	1.26929	3.06908	3.86978e-08	0.00214722
P3h2	3	3	3	19	13	9	8.35302	2.17564	0.754477	2.88364	7.08473e-08	0.0039311
Hand2	28	22	24	47	78	33	38.685	1.07394	0.377866	2.84213	8.07638e-08	0.00448134
Mical2	71	109	92	140	146	135	115.315	0.616088	0.222391	2.77029	1.00937e-07	0.00560069
Snx10	16	16	17	32	35	25	23.5151	0.891084	0.413137	2.15687	5.5897e-07	0.0310155
Kcnh2	78	72	83	42	51	62	64.8378	-0.612047	0.270542	-2.2623	4.26747e-07	0.0236789
Egr1	16	14	7	20	35	19	18.4586	0.982583	0.493004	1.99305	8.33629e-07	0.0462556
Socs7	24	34	33	47	57	42	39.4659	0.665917	0.331176	2.01077	7.9929e-07	0.0443502
Parp12	36	33	30	39	107	31	45.9482	0.817534	0.408253	2.00252	8.15128e-07	0.045229
Gdf15	0	0	0	11	3	3	2.85584	4.94156	1.58051	3.12656	3.1875e-08	0.00176865
Mybpc2	23	26	32	84	100	100	60.6373	1.78878	0.29154	6.13565	1.5285e-14	8.4812e-10
Alpk3	98	148	149	221	250	196	176.843	0.740657	0.211733	3.49807	8.4459e-09	0.000468638
Baiap2l1	10	14	15	25	40	18	20.3148	1.07312	0.471903	2.27404	4.1386e-07	0.0229639
Irs2	11	14	13	17	50	19	20.5902	1.15844	0.503545	2.30057	3.85959e-07	0.0214157
Tlr4	13	18	14	35	40	30	24.951	1.2078	0.408772	2.9547	5.64047e-08	0.00312973
Prune2	68	115	138	202	294	164	163.326	1.02351	0.267317	3.82883	2.32043e-09	0.000128754
Tgfb2	14	16	11	41	25	26	22.1887	1.15503	0.443476	2.6045	1.65819e-07	0.00920083
Synpo2l	129	129	138	670	337	430	306.05	1.8466	0.237163	7.78621	1.24446e-19	6.90515e-15
Fgl2	73	80	60	186	142	237	129.231	1.38931	0.239555	5.79956	1.19825e-13	6.64873e-09
Rhou	6	7	7	33	42	20	19.1475	2.23273	0.52373	4.26313	3.63293e-10	2.01581e-05
Thbs1	12	17	7	124	42	33	39.4024	2.47212	0.49525	4.99166	1.07883e-11	5.98611e-07
Ddx58	23	28	22	33	118	25	41.3539	1.25191	0.469103	2.66874	1.37216e-07	0.00761371
Zbtb38	31	35	41	56	71	64	49.6129	0.815226	0.299099	2.72561	1.15672e-07	0.00641829
Ppp1r15a	24	21	18	42	43	31	29.8608	0.863814	0.375583	2.29993	3.86619e-07	0.0214523
Xaf1	16	16	12	21	66	16	24.4318	1.20823	0.51361	2.35243	3.36133e-07	0.018651
Efhd2	36	39	34	75	85	61	54.9721	1.00343	0.291745	3.43942	1.05063e-08	0.000582962
Sh3pxd2b	11	18	13	27	29	23	20.1237	0.898752	0.444484	2.02201	7.78115e-07	0.0431753
Pla2g5	28	32	28	9	15	13	20.8724	-1.26955	0.442964	-2.86604	7.49075e-08	0.00415639
Fmod	1	1	0	27	5	6	6.73152	4.25142	1.27458	3.33555	1.53426e-08	0.000851314
Nppa	61	42	45	256	187	155	124.547	1.99795	0.26486	7.5434	8.25213e-19	4.57886e-14
Amot	13	18	15	48	43	33	28.3195	1.41788	0.396667	3.57447	6.32469e-09	0.000350938
Gck	10	8	25	74	49	40	34.472	1.90208	0.437983	4.34281	2.53521e-10	1.40671e-05
Oasl1	4	3	4	8	34	4	9.47242	2.04052	0.811011	2.51602	2.13904e-07	0.0118689
Bag2	45	46	40	93	60	68	58.7558	0.740268	0.291531	2.53924	2.00213e-07	0.0111092
Cilp	23	29	19	179	117	155	86.7988	2.65443	0.292704	9.06866	2.17149e-24	1.20489e-19
Atf4	63	64	50	118	84	77	76.1331	0.643795	0.270535	2.37971	3.12258e-07	0.0173263
Mfap4	50	56	34	78	56	113	64.2704	0.801528	0.309335	2.59113	1.72401e-07	0.009566
Maff	8	9	8	20	25	11	13.5069	1.14918	0.557572	2.06105	7.08244e-07	0.0392984
Lgr6	61	66	63	33	47	40	51.7564	-0.682923	0.290617	-2.34991	3.38424e-07	0.0187781
Abra	27	21	21	273	282	53	113.226	3.12874	0.728334	4.29575	3.13768e-10	1.741e-05
A530016L24Rik	48	38	40	22	24	22	32.4939	-0.911448	0.356976	-2.55325	1.92338e-07	0.0106723
Otud1	19	16	15	67	59	33	34.9062	1.65515	0.393447	4.20678	4.6683e-10	2.5903e-05
Mmp3	1	3	2	10	14	2	5.33311	2.1106	0.981111	2.15123	5.66943e-07	0.031458
Adamtsl5	75	74	71	131	113	101	94.2948	0.632689	0.235563	2.68586	1.3038e-07	0.00723442
Gpr22	43	41	39	14	22	30	31.5476	-0.922564	0.374304	-2.46474	2.47106e-07	0.0137112
Aplnr	89	138	62	54	65	70	79.3629	-0.622811	0.286856	-2.17116	5.39202e-07	0.0299187
Dok7	27	27	30	56	55	52	41.1694	0.937442	0.319646	2.93275	6.05498e-08	0.00335973
Ankrd45	2	1	1	11	10	6	5.17219	2.73844	1.01811	2.68974	1.28872e-07	0.00715073
Mylk4	200	246	252	83	126	144	175.405	-1.0062	0.217122	-4.63427	6.45553e-11	3.58198e-06
Napepld	4	4	6	13	13	12	8.66438	1.42029	0.675145	2.10368	6.38108e-07	0.0354067
Proser2	5	6	7	18	21	13	11.662	1.51365	0.596861	2.53601	2.02072e-07	0.0112123
Olfr1033	9	8	13	26	32	20	18.0128	1.35772	0.489104	2.77593	9.92026e-08	0.00550445
Dipk2a	41	43	35	114	69	64	61.1422	1.04276	0.309197	3.37248	1.34254e-08	0.000744937
Otulin	23	25	26	52	48	41	35.8545	0.913399	0.342268	2.66867	1.37244e-07	0.00761528
Ppm1e	10	12	13	36	34	30	22.4822	1.49779	0.434451	3.44754	1.01954e-08	0.000565711
Bdh1	18	12	16	147	120	24	56.495	2.64981	0.771442	3.43487	1.06841e-08	0.00059283
Klhl34	4	6	6	16	16	14	10.3154	1.50771	0.624811	2.41307	2.85094e-07	0.015819
Fbxo40	220	269	266	416	415	324	318.519	0.598313	0.17915	3.33974	1.51129e-08	0.00083857
Pdp2	35	38	38	17	24	25	29.5489	-0.771324	0.36929	-2.08867	6.62096e-07	0.0367377
Nrap	463	660	710	851	1265	1011	824.933	0.751191	0.187768	4.00063	1.13854e-09	6.31743e-05
Syt12	2	1	3	13	8	7	5.68904	2.20379	0.910757	2.41973	2.79919e-07	0.0155318
Sorl1	12	13	13	28	32	23	20.1583	1.10979	0.446498	2.48554	2.33129e-07	0.0129356
Krt8	0	0	0	5	2	3	1.66833	4.16781	1.75541	2.37427	3.169e-07	0.0175838
Clip1	169	266	288	302	467	353	306.887	0.615408	0.217364	2.83123	8.35686e-08	0.00463697
Vgll2	0	0	0	12	5	3	3.35594	5.17467	1.52478	3.39371	1.24269e-08	0.000689534
Nlrc3	2	4	3	36	35	19	16.4867	3.31132	0.652574	5.07425	7.01122e-12	3.89031e-07
Shisa3	0	1	1	7	5	3	2.83588	2.90028	1.407	2.06133	7.07768e-07	0.0392719
Cd14	10	10	8	34	16	12	15.0763	1.13954	0.55694	2.04608	7.34379e-07	0.0407485
Mafg	41	50	49	74	78	61	58.8486	0.58925	0.278068	2.11908	6.14258e-07	0.0340833
Hbb.bs	143	161	53	73	76	79	97.3054	-0.657066	0.313639	-2.09498	6.51919e-07	0.036173
Lrrc15	38	48	43	15	22	24	31.6953	-1.10007	0.366111	-3.00476	4.79019e-08	0.00265793
Jun	53	52	46	86	71	74	63.7175	0.596594	0.267743	2.22824	4.66142e-07	0.0258648
Mllt11	9	8	10	25	17	20	14.8548	1.18119	0.519348	2.27437	4.13498e-07	0.0229437
Plxnb1	32	43	42	15	24	26	30.3434	-0.868579	0.375175	-2.31513	3.71363e-07	0.0206058
Spcs3	58	59	52	101	74	87	71.89	0.61643	0.260534	2.36603	3.24041e-07	0.0179801
Arntl	3	3	2	25	17	3	8.8904	2.48874	0.83899	2.96635	5.43115e-08	0.00301358
St3gal5	53	49	56	110	86	81	72.6516	0.792576	0.265167	2.98897	5.04482e-08	0.00279922
Ier5	30	28	28	74	44	51	42.5951	0.959573	0.336726	2.84971	7.88636e-08	0.00437591
Nfil3	5	7	7	38	46	8	18.5413	2.26685	0.611147	3.70917	3.74752e-09	0.000207939
Ces1d	99	97	114	48	61	58	79.8064	-0.914803	0.249652	-3.66431	4.46965e-09	0.000248008
Apol9a	1	0	0	1	15	0	2.81482	3.87257	1.74245	2.22249	4.73092e-07	0.0262505
Tubb2a	30	30	22	78	37	59	42.7109	1.07269	0.355776	3.01508	4.63014e-08	0.00256912
Ptk2b	7	8	10	21	23	18	14.4937	1.29184	0.525789	2.45695	2.52532e-07	0.0140122
Dbp	102	75	70	39	37	60	64.071	-0.885824	0.294082	-3.01217	4.6748e-08	0.0025939
Kcnd2	30	38	37	12	21	21	26.522	-0.980311	0.398027	-2.46293	2.48362e-07	0.0137809
Parp10	18	19	18	22	64	21	26.939	0.93947	0.463868	2.0253	7.72018e-07	0.042837
BC023105	5	1	2	4	26	2	6.65536	1.9664	0.98241	2.00161	8.16887e-07	0.0453266
mt.Atp8	94	49	56	23	25	31	46.712	-1.36134	0.349313	-3.8972	1.7538e-09	9.7313e-05
mt.Nd3	124	207	132	62	50	72	107.689	-1.342	0.254243	-5.2784	2.34858e-12	1.30316e-07
mt.Nd6	2923	1964	2347	1343	976	1484	1851.26	-0.953426	0.19291	-4.94234	1.39114e-11	7.71903e-07
mt.Nd4l	236	240	202	124	103	95	167.299	-1.08948	0.202192	-5.38837	1.28134e-12	7.10979e-08
Ppp1r3c	84	90	132	239	196	143	147.784	0.900644	0.252838	3.56214	6.62929e-09	0.00036784
Ankrd23	3	5	5	16	11	9	8.17637	1.45838	0.707477	2.06139	7.07663e-07	0.0392661
Gm10222	90	89	81	58	47	67	72.1643	-0.615443	0.257839	-2.38693	3.06192e-07	0.0169897
Col8a1	48	66	49	88	70	186	83.9556	1.05627	0.324094	3.25914	2.01396e-08	0.00111749
Phf11d	20	20	14	27	66	15	26.9655	0.98383	0.488194	2.01524	7.90802e-07	0.0438792
Gm4841	3	1	1	4	20	1	4.98857	2.29548	1.11523	2.05829	7.12993e-07	0.0395618
Flnc	194	274	267	617	684	505	422.969	1.28268	0.184809	6.94058	7.03779e-17	3.90506e-12
Irgm2	54	45	36	58	153	35	63.4686	0.846127	0.407356	2.07712	6.81072e-07	0.0377906
C4b	10	9	8	26	55	13	20.1426	1.78228	0.547709	3.25406	2.05034e-08	0.00113767
Gm5532	75	69	103	151	161	108	111.443	0.745423	0.252315	2.95433	5.6472e-08	0.00313346
Nlrc5	5	5	5	11	27	5	9.65672	1.50154	0.719552	2.08678	6.65171e-07	0.0369083
Zfp568	22	25	23	46	63	46	37.4278	1.12859	0.342454	3.29559	1.77005e-08	0.000982145
Myh7b	23	27	30	65	53	41	39.9023	0.976374	0.341557	2.85859	7.66887e-08	0.00425523
Pak6	18	18	22	41	34	38	28.5156	0.943037	0.378367	2.49239	2.2868e-07	0.0126887
Fibin	29	24	27	37	43	58	36.2733	0.761854	0.346121	2.20112	4.99707e-07	0.0277272
AW011738	10	14	12	19	44	17	19.2741	1.13497	0.501927	2.26122	4.27952e-07	0.0237458
Bnip3	94	72	90	135	194	115	116.807	0.77167	0.250952	3.07497	3.7941e-08	0.00210523
Igtp	28	19	17	35	100	14	35.5016	1.19785	0.514544	2.32798	3.58881e-07	0.0199132
Serpinb1c	0	0	0	3	3	2	1.33011	3.84202	1.85778	2.06807	6.96258e-07	0.0386333
Xirp1	174	176	195	487	637	277	324.566	1.34569	0.246554	5.45799	8.67853e-13	4.81546e-08
Gm12250	2	1	1	3	22	2	5.13794	2.72891	1.14184	2.38992	3.03712e-07	0.0168521
X1110002E22Rik	95	127	109	173	161	170	139.022	0.591367	0.203028	2.91273	6.45706e-08	0.00358283
Pou3f1	0	0	0	3	6	1	1.66245	4.16393	1.79041	2.32568	3.61088e-07	0.0200357
Klhl33	36	42	47	16	26	28	32.5539	-0.85942	0.364713	-2.35642	3.32543e-07	0.0184518
Hspa1b	2	2	1	42	22	2	11.9458	3.72529	0.946233	3.93697	1.48716e-09	8.25183e-05
F830016B08Rik	1	1	1	1	41	2	7.75677	3.84839	1.24612	3.08829	3.62804e-08	0.00201309
Hspa1a	1	1	1	29	19	2	8.90312	4.05653	1.099	3.69112	4.02379e-09	0.000223268
Malat1	125	125	145	281	228	155	177.062	0.734747	0.235392	3.12138	3.24413e-08	0.00180007
Gm28439	599	420	421	320	282	361	402.259	-0.604588	0.19161	-3.15531	2.88949e-08	0.00160329
Gm10925	1458	1150	1007	1068	613	701	1004.93	-0.616511	0.213312	-2.89018	6.93892e-08	0.0038502
Gbp6	7	5	7	21	127	12	29.6663	3.04546	1.05373	2.89017	6.9391e-08	0.0038503
Gm33228	1	1	2	6	11	3	3.99809	2.30238	1.10648	2.08081	6.7495e-07	0.0374509
AC132253.9	168	154	188	100	98	131	140.325	-0.65633	0.213609	-3.07258	3.82465e-08	0.00212218
